# Supplementary material for: Dietary Piper sarmentosum Roxb. Extract Improves Antioxidant Capacity, Lipid Metabolism and Flavor Formation in Male Hainan Black Goat Kids Under Heat Stress
Source: Antioxidants (Basel). 2026 Jun 5;15(6):721. doi: 10.3390/antiox15060721 (PMC13296006; doi:10.3390/antiox15060721)
Supplement: Supplementary file 1 [file antioxidants-15-00721-s001.zip]

Archive with 2 entries (2 files):
- Supplementary Tables.xlsx
- Supplementary Text S1.pdf
