# Supplementary material for: Dietary Piper sarmentosum Roxb. Extract Improves Antioxidant Capacity, Lipid Metabolism and Flavor Formation in Male Hainan Black Goat Kids Under Heat Stress
Source: Antioxidants (Basel). 2026 Jun 5;15(6):721. doi: 10.3390/antiox15060721 (PMC13296006; doi:10.3390/antiox15060721)
Supplement: Supplementary file 1 [file antioxidants-15-00721-s001.zip › Supplementary Tables.xlsx]

## Sheet: Sheet1
Table S1
The chemical components of Piper sarmentosum Roxb. extract (%) based on UPLC-LC/MS
Components (In Negative Mode)	Percentage (%)
Flavonoids	27.47	Vitexin rhamnoside	14.81
		4'-O-Glucosylvitexin	6.556
		Vitexin	3.474
		2''-O-β-L-Galactopyranosylorientin	1.639
		Orientin	0.708
		Genkwanin	0.097
		Acacetin	0.079
		Vicenin III	0.054
		Isovitexin	0.028
		Hydroxygenkwanin	0.02
		Luteolin	0.004
		Apigenin	0.004
Benzene and substituted derivatives	21.01
Fatty Acyls	9.03
Prenol lipids	8.05
Carboxylic acids and derivatives	5.79
Peptidomimetics	5.45
Organooxygen compounds	4.75
Organic phosphoric acids and derivatives	4.59
Glycerophospholipids	2.66
Isoquinolines and derivatives	1.7
S-alkyl-CoAs	1.17
Phenol ethers	1.09
Phenanthrenes and derivatives	0.87
Diazanaphthalenes	0.86
Others	0.83
Azoles	0.83
Piperidines	0.71
Diazines	0.69
Imidazopyrimidines	0.69
Tetrahydroisoquinolines	0.54
Cinnamic acids and derivatives	0.21
Phenylpropanoic acids	0.2
Coumarins and derivatives	0.18
Pyrroles	0.14
Organic sulfuric acids and derivatives	0.11
Furanoid lignans	0.09
Diazinanes	0.09
Steroids and steroid derivatives	0.04
Phenols	0.03
Organonitrogen compounds	0.02
Saccharolipids	0.02
Sphingolipids	0.01
Morphinans	0.01
Stilbenes	0.01
Isoflavonoids	0.009
Pyridines and derivatives	0.008
Indoles and derivatives	0.007
Benzodioxoles	0.003
	99.967

## Sheet: Sheet2
Table S2
The main chemical components of the essential oil of PSE based on GC/MS
Number	RTtime	Components	Percentage (%)	Molecular formula	CAS
11	23.35	1,3-Benzodioxole, 4-methoxy-6-(2-propenyl)-	42.48	C11H12O3	607-91-0
18	24.56	3-(4-Methoxyphenyl)propionic acid ethyl ester	13.54	C12H16O3	22767-72-2
3	21.69	Benzenepropanoic acid, ethyl ester	11.68	C11H14O2	2021-28-5
24	26.18	9-{Tricyclo[5.2.1.0(2,6)]dec-3-en-9-yl}tricyclo[5.2.1.0(2,6)]dec-3-ene (isomer 1)	5.79	C20H26	NA
14	23.84	n-Butyl-beta-phenylpropionate	5.18	C13H18O2	20627-49-0
7	22.54	Caryophyllene	2.34	C15H24	87-44-5
36	30.53	Hexadecanoic acid, ethyl ester	2.22	C18H36O2	628-97-7
29	27.39	2,4-Dihydroxyphenyl-p-methoxyphenyl ethyl ketone	2.17	C16H16O4	93435-21-3
39	33.5	9,12,15-Octadecatrienoic acid, ethyl ester, (Z,Z,Z)-	2.12	C20H34O2	1191-41-9
15	23.89	Benzene, 1,2,3-trimethoxy-5-(2-propenyl)-	2.02	C12H16O3	487-11-6
22	25.6	Asarone	2.01	C12H16O3	2883-98-9
38	33.38	Linoleic acid ethyl ester	1.03	C20H36O2	544-35-4
6	22.18	Methyleugenol	0.94	C11H14O2	93-15-2
13	23.65	1-Isopropyl-4,7-dimethyl-1,2,3,5,6,8a-hexahydronaphthalene	0.72	C15H24	16729-01-4
8	22.91	Humulene	0.33	C15H24	6753-98-6
23	25.73	beta-Guaiene	0.33	C15H24	88-84-6
26	26.65	2-Naphthalenemethanol, 1,2,3,4,4a,5,6,7-octahydro-alpha...alpha4a,8-tetramethyl-, (2R-cis)-	0.33	C15H26O	1209-71-8
5	22.03	Copaene	0.32	C15H24	3856-25-5
12	23.46	Butylated Hydroxytoluene	0.31	C15H24O	128-37-0
20	25.19	Benzene, 1,2,3-trimethoxy-5-(1-propenyl)-, (E)-	0.3	C12H16O3	5273-85-8
42	33.89	Octadecanoic acid, ethyl ester	0.27	C20H40O2	111-61-5
17	24.47	Aristolene epoxide	0.26	C15H24O	NA
41	33.75	Hexadecanoic acid, butyl ester	0.26	C20H40O2	111-06-8
19	24.89	(1R,3E,7E,11R)-1,5,5,8-Tetramethyl-12-oxabicyclo[9.1.0]dodeca-3,7-diene	0.25	C15H24O	19888-34-7
35	30.42	Ethyl 9-hexadecenoate	0.25	C18H34O2	54546-22-4
2	21	(Z)-3-Phenylacrylaldehyde	0.2	C9H8O	57194-69-1
9	23.11	4,7-Methanoazulene, 1,2,3,4,5,6,7,8-octahydro-1,4,9,9-tetramethyl-, [1S-(1alpha4alpha7alpha]-	0.2	C15H24	514-51-2
32	29.63	2,4-Decadienamide, N-isobutyl-, (E,E)-	0.2	C14H25NO	18836-52-7
16	24.32	Dodecanoic acid, ethyl ester	0.18	C14H28O2	106-33-2
45	44.25	Cholest-3,5-diene	0.18	C27H44	NA
4	21.8	Succinic acid, butyl ethyl ester	0.17	C10H18O4	NA
34	30.3	Naphthalene, 1,2,3,4-tetrahydro-6-methoxy-	0.16	C11H14O	1730-48-9
21	25.37	Apiol	0.15	C12H14O4	523-80-8
37	32.22	Heptadecanoic acid, ethyl ester	0.14	C19H38O2	14010-23-2
1	20.04	Butanedioic acid, diethyl ester	0.12	C8H14O4	123-25-1
43	36.52	Butyl 9,12-octadecadienoate	0.11	C22H40O2	NA
25	26.4	1,4-Methanoazulen-3-ol, decahydro-1,5,5,8a-tetramethyl-, [1S-(1α,3β,3aβ,4α,8aβ)]-	0.1	C15H26O	99481-30-8
28	27.23	Tetradecanoic acid, ethyl ester	0.1	C16H32O2	124-06-1
27	27.11	n-Butyl laurate	0.09	C16H32O2	106-18-3
30	27.97	Neophytadiene	0.09	C20H38	504-96-1
33	30.11	Dibutyl phthalate	0.09	C16H22O4	84-74-2
10	23.18	trans-beta-Ionone	0.08	C13H20O	79-77-6
44	37.14	Eicosanoic acid, ethyl ester	0.08	C22H44O2	18281-05-5
31	28.08	2-Pentadecanone, 6,10,14-trimethyl-	0.06	C18H36O	502-69-2
40	33.61	Octyl palmitoleate	0.06	C24H46O2	1286723-94-1

## Sheet: Sheet3
Table S3
Compositions and nutrient levels of the experimental basal diet
Item1	Content
Ingredient, % dry matter basis
King grass	50
Corn	34.6
Soybean meal	11
Wheat bran	1.5
NaCl	0.6
NaHCO3	0.3
Premix2	2
Nutrients3
Crude protein	13.28
Ether extract	6.16
Neutral detergent fiber	44.04
Acid detergent fiber	19.05
Calcium	0.58
Phosphorus	0.18
Metabolizable energy, ME MJ/kg, DM	9.28
Gross energy, GE; MJ/kg DM	17.45
1The concentrate compositions and nutrient levels of the basal diet.
2The premix provided the following per kg of diet: VA, 15,000 IU; VD, 5,000 IU; VE, 50 mg, Fe, 9 mg; Cu, 12.5 mg, Zn, 100 mg; Mn, 130 mg; Se, 0.3 mg; I, 1.5 mg; Co, 0.5 mg.
3All nutrient levels were measured and the digestive energy was calculated value.

## Sheet: Sheet4
Table S4
Identification of sensory flavor characteristics among volatile flavor compounds
Name	Class	1st Dimension Time (s)	2nd Dimension Time (s)	CAS	Formula	RangeofOdorMin	RangeofOdorMax	OdorCharacter	flavor_profile	Retention.Index	Lib_RI	RI_sd	Indentify_Level
2-Hexen-1-ol, (Z)-	Alcohols	1073.93	1.47367	928-94-9	C6H12O				unripe banana, leaf, fruity, green, leafy, pepper, fresh, wine, walnut, alcohol	1414.8	1415	0.2	Level1
2-Hexen-1-ol, (E)-	Alcohols	1073.93	1.4735	928-95-0	C6H12O	231.9		Fruity,Fresh,Green		1414.8	1406	8.8	Level1
5-Hepten-2-ol, 6-methyl-	Alcohols	1163.93	1.555	1569-60-4	C8H16O				green, coriander, oily, sweet	1470.4	1465	5.4	Level1
3-Buten-2-ol, 2-methyl-	Alcohols	477.57	1.4058	115-18-4	C5H10O				herbal, earthy, herb, oily	1050.4	1037	13.4	Level1
1-Octen-3-ol	Alcohols	1143.93	1.54867	3391-86-4	C8H16O	11		Mushroom	chicken, green, oily, mushroom, fishy, fungal, earthy, raw	1458.07	1450	8.06667	Level1
1-Penten-3-ol	Alcohols	665.957	1.403	616-25-1	C5H10O				fruity, green, pungent, bitter, horseradish, vegetable, tropical, butter	1170.4	1158	12.4	Level1
1-Heptanol	Alcohols	1152.93	1.5235	111-70-6	C7H16O	3		Grassy	herbal, violet, green, leafy, coconut, sweet, peony, musty, chemical, strawberry, woody	1463.62	1453	10.6167	Level1
1-Butanol, 3-methyl-	Alcohols	744.809	1.42857	123-51-3	C5H12O	1.69	1750	sweet, malty, rancid,rubber,	fruity, malt, burnt, whiskey, alcoholic, fusel, oily, banana	1217.7	1209	8.7	Level1
Isopropyl Alcohol	Alcohols	329.979	1.581	67-63-0	C3H8O	1000	2197000	sharp, rubbingalcohol	woody, bitter, alcohol, musty	936.8	926	10.8	Level1
1-Propanol, 2-methyl-	Alcohols	556.465	1.391	78-83-1	C4H10O	10	165000	sweet,fusel,musty, alcohol, rubber, latex	ether, solvent, bitter, wine	1102.78	1092	10.775	Level1
Ethanol	Alcohols	337.478	1.45975	64-17-5	C2H6O	24900		Disolvent, Ethanol	ethereal, strong, sweet, alcoholic, medical	943.425	932	11.425	Level1
2-Propanol, 2-methyl-	Alcohols	298.481	1.39025	75-65-0	C4H10O	3300	957000	sweet alcohol		909.2	900	9.2	Level1
1-Nonanol	Alcohols	1463.91	1.611	143-08-8	C9H20O				green, rose, oily, fresh, orange, bitter, floral, wet, dusty, fatty, clean	1670.8	1660	10.8	Level1
1-Propanol	Alcohols	469.47	1.35288	71-23-8	C3H8O	53952.6		Fruity, Floral, Grassy	pungent, alcoholic, musty, fusel, fermented, peanut, alcohol	1045	1036	10	Level1
3-Octanol	Alcohols	1049.93	1.69117	589-98-0	C8H18O				herbal, mushroom, minty, nutty, citrus, woody, earthy, spicy, moss, melon	1400	1393	7	Level1
1-Hexanol, 2-ethyl-	Alcohols	1210.92	1.58125	104-76-7	C8H18O	0.198		Rose, Green	green, rose, oily, fresh, floral, sweet, citrus	1499.38	1491	8.38333	Level1
2-Pentanol	Alcohols	601.162	1.4635	6032-29-7	C5H12O				green, mild, fusel, fermented, oily	1130.34	1119	11.34	Level1
2-Pentanol, 2-methyl-	Alcohols	569.964	1.55513	590-36-3	C6H14O				pungent	1111.1	1099	12.1	Level1
Amylene hydrate	Alcohols	427.473	1.48483	75-85-4	C5H12O				pungent	1017	1008	9	Level1
1-Octanol	Alcohols	1313.92	1.56308	111-87-5	C8H18O	0.9	1690	penetrating	green, burnt, rose, mushroom, orange, aldehydic, waxy, chemical, metal	1568	1557	11	Level1
1-Pentanol	Alcohols	815.948	1.42991	71-41-0	C5H12O	5.5	305000		balsamic, vanilla, balsam, sweet, fusel, oily	1258.6	1250	8.6	Level1
n-Tridecan-1-ol	Alcohols	1997.87	1.81	112-70-9	C13H28O				must, musty	2080	2074	6	Level1
1-Hexadecanol	Alcohols	2345.85	2.141	36653-82-4	C16H34O				floral, wax, flower, waxy	2370	2382	12	Level1
1-Dodecanol	Alcohols	1865.88	2.028	112-53-8	C12H26O				honey, wax, coconut, soapy, earthy, fatty, waxy	1971.43	1969	7.16667	Level1
1-Hexanol	Alcohols	989.937	1.47064	111-27-3	C6H14O	2.4	16000	green grass, plastic	fruity, ethereal, green, flower, sweet, alcoholic, resin, fusel, oily	1363	1355	8	Level1
1-Butanol	Alcohols	642.959	1.39042	71-36-3	C4H10O	3.3	990000	sweet, malty,alcohol, medicinal	vanilla, balsam, fruity, sweet, medicine, fusel, medicinal, oily	1156.22	1142	14.2167	Level1
3-Nonen-1-ol, (Z)-	Alcohols	1499.9	1.556	10340-23-5	C9H18O				green, mushroom, fresh, melon rind, tropical, waxy	1695.8	1682	13.8	Level1
2-Nonenal, (E)-	Aldehydes	1289.92	1.83025	18829-56-6	C9H16O	0.0002		Fatty, Cucumber		1552	1534	18	Level1
2-Hexenal, (E)-	Aldehydes	773.95	1.64483	6728-26-3	C6H10O	190		Apple-Like,Planty Green,Stinkbug		1234.5	1216	18.5	Level1
2-Octenal, (E)-	Aldehydes	1122.93	1.778	2548-87-0	C8H14O	0.003		Nuts, Green, Fatty	herbal, leaf, green, fresh, nutty, banana, fatty, cucumber, waxy	1445.02	1429	16.0167	Level1
2-Heptenal, (E)-	Aldehydes	953.939	1.71437	18829-55-5	C7H12O				green, fresh, pungent, almond, fatty, soap, vegetable	1340.7	1323	17.7	Level1
Acetaldehyde	Aldehydes	179.988	1.36645	75-07-0	C2H4O	1.5	1000000	pungent, fruity, suffocating, fresh, green	fruity, ethereal, pungent, aldehydic, whiskey, ether	714.3	702	12.3	Level1
Propanal, 2-methyl-	Aldehydes	232.271	1.45471	78-84-2	C4H8O	0.34	139	pungent	malt, green, fresh, pungent, aldehydic, floral	822.629	819	5.6	Level1
Octanal	Aldehydes	888.443	1.97933	124-13-0	C8H16O	2.5		Lemon, Citrus, Green Grass	green, aldehydic, lemon, citrus, fatty, soap, orange peel, waxy	1300.31	1289	11.3083	Level1
Pentanal	Aldehydes	395.975	1.62811	110-62-3	C5H10O	0.4	4970	sickening, rancid,decayed	fruity, malt, bready, nutty, pungent, almond, fermented, berry	994.7	979	15.7	Level1
Tetradecanal	Aldehydes	1823.88	2.29382	124-25-4	C14H28O				dry, wax, musk, flower, citrus peel, incense, amber, fatty, waxy	1938.1	1933	5.1	Level1
Tridecanal	Aldehydes	1685.89	2.25625	10486-19-8	C13H26O				flower, grapefruit peel, musty, fresh, aldehydic, soapy, sweet, citrus, clean, petal, waxy	1831.8	1823	8.8	Level1
Dodecanal	Aldehydes	1541.9	2.2095	112-54-9	C12H24O				fat, green, lily, aldehydic, floral, soapy, citrus, waxy	1726.1	1711	15.1	Level1
Nonanal	Aldehydes	1061.93	2.05333	124-19-6	C9H18O	1		Aldehyde, Citrus, Orange Peel	lime, grapefruit, rose, green, fresh, aldehydic, orris, fishy, citrus, peely, fatty, orange peel, waxy	1407.4	1391	16.4	Level1
Hexanal	Aldehydes	539.965	1.68367	66-25-1	C6H12O	20		Green Grass, Fruity	leafy, fruity, sweaty, grass, fatty, aldehydic, green, fresh, tallow	1092	1083	9	Level1
Decanal	Aldehydes	1229.92	2.10864	112-31-2	C10H20O				tallow, aldehydic, floral, sweet, citrus, soap, orange peel, waxy	1512	1498	14	Level1
Heptanal	Aldehydes	711.954	1.89017	111-71-7	C7H14O	0.003		Citrus, Fatty, Rancid	citrus, wine-lee, rancid, ozone, fatty, herbal, aldehydic, green, fresh	1198.77	1185	13.7667	Level1
Butanal	Aldehydes	281.982	1.48075	123-72-8	C4H8O	0.3	5090	pungent	fruity, malty, bready, cocoa, floral, citrus, meaty, musty, wine_like, creamy, pungent, herbaceous, vegetable, green, spicy, earthy, fatty, woody, chocolate, nutty, apple, pear	891.7	877	14.7	Level1
Propanal	Aldehydes	221.986	1.3675	123-38-6	C3H6O	1	101000	fruity	alcohol, earthy, cocoa, whiskey, solvent, wine, nutty, pungent	808.3	798	10.3	Level1
Butanal, 3-methyl-	Aldehydes	320.979	1.59512	590-86-3	C5H10O	16.51		Floral, Fruity	malt, ethereal, peach, chocolate, aldehydic, sour, fatty	928.95	918	10.95	Level1
Methional	Aldehydes	1163.93	1.43267	3268-49-3	C4H8OS	7.12		Cooked Potato	creamy, cooked potato, beef, tomato, fishy, musty, peanut, earthy, vegetable, potato	1470.4	1454	16.4	Level1
Benzaldehyde, 2-hydroxy-4-methyl-	Aldehydes	1751.89	1.477	698-27-1	C8H8O2				phenolic, almond, bitter	1881.8	0	0	Level2
Butanal, 2-methyl-	Aldehydes	317.98	1.60583	96-17-3	C5H10O	0.001		Cocoa, Almond	nutty, cocoa, almond, coffee, musty	926.3	914	12.3	Level1
Undecanal	Aldehydes	1388.91	2.16417	112-44-7	C11H22O				green, fresh, pungent, aldehydic, floral, soapy, sweet, waxy, citrus, fatty, oily, laundry	1618.75	1604	14.75	Level1
Benzene, (1-methylethyl)-	Benzenoids	687.456	2.09083	98-82-8	C9H12	8	1300	sharp		1183.66	1178	5.65833	Level1
Styrene	Benzenoids	838.746	1.705	100-42-5	C8H8	2.8	61000	sharp, sweet	balsamic, floral, balsam, sweet, plastic, gasoline	1271.74	1261	10.74	Level1
Aniline	Benzenoids	1601.9	1.3127	62-53-3	C6H7N	12	10000	pungent, oily,empyreumatic		1769.6	1757	12.6	Level1
Pentaborane(9)	Benzenoids	337.978	1.485	19624-22-7	B5H9	970		pungent		943.833	0	0	Level2
Benzene, chloro-	Benzenoids	762.951	1.6775	108-90-7	C6H5Cl	87	13000	almond-like, shoepolish		1228.17	1233	4.83333	Level1
o-Xylene	Benzenoids	695.099	1.87429	95-47-6	C8H10				geranium	1188.16	1187	15.9	Level1
Benzene, 1,3-dimethyl-	Benzenoids	629.96	1.95017	108-38-3	C8H10				plastic	1148.12	1143	5.11667	Level1
Toluene	Benzenoids	479.969	1.76617	108-88-3	C7H8	21	157000	sour, burnt	paint, sweet	1052	1042	10	Level1
p-Cresol	Benzenoids	2009.87	1.24608	106-44-5	C7H8O	60			smoke, phenol, phenolic, medicine, narcissus, mimosa, animal, medicinal	2090	2080	10	Level1
Phenol	Benzenoids	1916.88	1.22633	108-95-2	C6H6O	4.5	1950	medicinal, acid,ink, creosote,empyreumatic	plastic, rubber, phenol, phenolic	2012.5	2000	12.5	Level1
Benzene	Benzenoids	350.159	1.584	71-43-2	C6H6	470	313000	aromatic, sweet,solvent,empyreumatic		954.527	957	3.12727	Level1
Phenol, 4-ethyl-	Benzenoids	2117.86	1.2671	123-07-9	C8H10O	440		Phenolic, Leather	smoke, spice, guaiacol, phenol, castoreum, phenolic, medicinal, alcohol	2180	2187	7	Level1
Phenol, p-tert-butyl-	Benzenoids	2243.86	1.30242	98-54-4	C10H14O				leather, oakmoss	2285	0	0	Level2
Benzaldehyde, 2-methyl-	Benzenoids	1427.91	1.51543	529-20-4	C8H8O				cherry	1645.8	1632	13.8	Level1
Benzene, 1,4-dichloro-	Benzenoids	1151.93	1.6807	106-46-7	C6H4Cl2	121	15000	camphor, mothballs		1463	1449	14	Level1
Benzene, 1,2-dichloro-	Benzenoids	1223.92	1.6525	95-50-1	C6H4Cl2	20	50000	camphor		1508	1492	16	Level1
Benzene, 1,2,4-trimethyl-	Benzenoids	876.944	2.023	95-63-6	C9H12	6	2400	aromatic	plastic	1293.68	1283	10.6833	Level1
dl-Alanine	Carboxylic_Acids	287.982	1.523	302-72-7	C3H7NO2				odorless	900	0	0	Level2
2-Octenoic acid, ethyl ester	Esters	1313.92	2.0592	2351-90-8	C10H18O2				fruity, green, musty, pungent, oily, tropical, waxy	1568	1557	11	Level1
10-Undecenoic acid, ethyl ester	Esters	1993.07	2.4205	692-86-4	C13H24O2				fruity, creamy, soapy, cognac, musty, clean, waxy	2076	0	0	Level2
Ethyl trans-2-decenoate	Esters	1785.89	2.208	7367-88-6	C12H22O2				fruity, green, apple, pear, waxy	1915.53	0	0	Level2
2-Propenoic acid, ethyl ester	Esters	413.974	1.59383	140-88-5	C5H8O2	0.0066	3.2	sweet,ester,plastic, alcohol, sharp,ammoniacal	acrylate, plastic, harsh, fruity	1008	992	16	Level1
2-Propenoic acid, butyl ester	Esters	695.955	1.87367	141-32-2	C7H12O2	0.29	101	sweet, rancid, plastic		1188.9	1184	4.9	Level1
(E)-9-Octadecenoic acid ethyl ester	Esters	2483.84	3.4635	6114-18-7	C20H38O2				tallow, oily, milky, dairy, fatty, waxy	2485	2476	9	Level1
Butanoic acid, 3-methyl-, ethyl ester	Esters	515.967	1.9635	108-64-5	C7H14O2	6.89		Fruity, Apple-Flavor	fruity, tutti frutti, apple, fruit, sweet, pineapple	1076	1068	8	Level1
Propanoic acid, ethyl ester	Esters	365.977	1.69408	105-37-3	C5H10O2	19019.3		Ruity, Banana-Flavor	fruity, rum, sweet, pineapple, juicy, grape	968.4	953	15.4	Level1
Ethyl Acetate	Esters	290.981	1.51058	141-78-6	C4H8O2	90	190000	fruity, sweet,fingernail polish,etherous	fruity, ethereal, green, anise, weedy, balsam, sweet, pineapple	902.65	888	14.65	Level1
Hexadecanoic acid, ethyl ester	Esters	2207.86	2.68442	628-97-7	C18H36O2	2		Wax	fruity, wax, mild, creamy, milky, balsam, waxy	2255	2251	4	Level1
Octadecanoic acid, ethyl ester	Esters	2447.84	3.62291	111-61-5	C20H40O2				mild, waxy	2455	2451	4	Level1
Propanoic acid, 2-methyl-, ethyl ester	Esters	377.976	1.863	97-62-1	C6H12O2	4.5		Fruity, Strawberry	fruity, ethereal, rummy, sweet, alcoholic, fusel, rubber, strawberry	978.9	961	17.9	Level1
n-Propyl acetate	Esters	389.975	1.669	109-60-4	C5H10O2	48	87000	sweet, ester	raspberry, fruity, celery, bitter, solvent, fusel, pear	989.5	973	16.5	Level1
Ethanol, 2-methoxy-, acetate	Esters	233.985	1.345	110-49-6	C5H10O3	330	640	sweet, ester		825	0	0	Level2
Pentanoic acid, ethyl ester	Esters	623.96	2.03933	539-82-2	C7H14O2	26.78		Fruity, Apple-Flavor	fruity, green, yeast, apple, sweet, pineapple, tropical	1144.4	1134	10.4	Level1
Ethyl tiglate	Esters	803.949	1.8573	5837-78-5	C7H12O2				fruity, raspberry, tutti frutti, floral, sweet, berry, caramel, tropical	1251.7	1234	17.7	Level1
Undecanoic acid, ethyl ester	Esters	1577.9	2.46973	627-90-7	C13H26O2				coconut, soapy, cognac, fatty, waxy	1752.2	1739	13.2	Level1
Tetradecanoic acid, ethyl ester	Esters	1973.87	2.589	124-06-1	C16H32O2	500		Sweet, Waxy	violet, orris, soapy, sweet, ether, waxy	2060	2050	10	Level1
Dodecanoic acid, ethyl ester	Esters	1715.89	2.51283	106-33-2	C14H28O2	500		Sweet, Waxy, Floral	leaf, floral, soapy, sweet, clean, waxy	1854.5	1843	11.5	Level1
Propanoic acid, 2-hydroxy-, ethyl ester	Esters	984.437	1.3985	97-64-3	C5H10O3	128000		Fruity, Slightly Fattyflavor	fruity, tart, butterscotch, sharp, buttery, butter	1359.61	1347	12.6083	Level1
Nonanoic acid, ethyl ester	Esters	1283.92	2.36758	123-29-5	C11H22O2	3150.61		Floral, Fruity	fruity, rose, rum, wine, natural, tropical, waxy	1548	1532	16	Level1
Ethyl formate	Esters	242.485	1.38883	109-94-4	C3H6O2	2700	30000	aromatic	ethereal, green, rose, pungent, bitter, cognac, alcohol	836.8	824	12.8	Level1
Methyl formate	Esters	207.587	1.3124	107-31-3	C2H4O2	67000	2809000	ethereal		779.98	774	8.06	Level1
Hexanoic acid, ethyl ester	Esters	792.494	2.15082	123-66-0	C8H16O2	30		Fruity, Green Apple	fruity, green, sweet, waxy, pineapple, banana, apple peel	1245.12	1233	12.1182	Level1
Butanoic acid, 2-methyl-, ethyl ester	Esters	497.968	2.02075	7452-79-1	C7H14O2	1.6		Fruity	fruity, green, apple, sweet, sharp, plum	1064	1052	12	Level1
Butanedioic acid, diethyl ester	Esters	1493.9	1.57058	123-25-1	C8H14O4	353000		Fruity, Sweet	fruity, peach, mild, chocolate, cranberry, cooked, apple, apricot, wine, musty, pear, grape, ylang	1691.7	1681	10.7	Level1
Decanoic acid, ethyl ester	Esters	1433.91	2.42408	110-38-3	C12H24O2	420		Brandy	fruity, brandy, oily, apple, sweet, pear, grape, waxy	1650	1639	11	Level1
Heptanoic acid, ethyl ester	Esters	960.939	2.24125	106-30-9	C9H18O2	13153.2		Fruity	fruity, rum, pineapple, wine, cognac, plum, melon	1345.02	1331	14.0167	Level1
Butanoic acid, ethyl ester	Esters	473.97	1.86783	105-54-4	C6H12O2	9.5		Fruity	fruity, apple, pineapple, juicy, cognac, banana	1048	1036	12	Level1
Benzenepropanoic acid, ethyl ester	Esters	1781.89	1.65013	2021-28-5	C11H14O2	130		Floral, Rosy-Flavor, Fruity	fruity, honey, flower, rose, rum, hyacinth	1904.8	1893	11.8	Level1
Pentanoic acid, 2-methyl-, methyl ester	Esters	1541.9	1.6375	2177-77-7	C7H14O2				fruity, hazelnut, apple, berry, tropical	1726.1	0	0	Level2
Ethane, 1,1-diethoxy-	Ethers	287.982	1.88108	105-57-7	C6H14O2	719		Fruity	honey, green, creamy, fruity, nutty, ether, sweet, earthy, vegetable, tart	900	892	8	Level1
Dimethyl sulfide	Ethers	197.987	1.41383	75-18-3	C2H6S	0.12	8110	disagreeable,asparagus, putrid	cabbage, green, sulfurous, sulfur, tomato, wild, sweet corn, radish, gasoline, onion, vegetable, sulfury	757.1	753	4.1	Level1
Furan, 2-methyl-5-(methylthio)-	Ethers	989.937	1.66633	13678-59-6	C6H8OS	211		Mustard, Onion	coffee, onion, mustard, horseradish, sulfury, garlic	1363	0	0	Level2
Anethole	Ethers	1703.89	1.629	4180-23-8	C10H12O				anise, licorice, balsam, sweet, mimosa	1845.5	1827	18.5	Level1
Nitrogen dioxide	Homogeneous non-metal compounds	1277.92	1.217	10102-44-0	NO2	58	500	bleach		1544	0	0	Level2
Cyclohexene	Hydrocarbons	227.985	1.803	110-83-8	C6H10	180		sweet		816.7	832	15.3	Level1
Propene	Hydrocarbons	359.977	1.47775	115-07-1	C3H6	10100	99000	gassy, aromatic		961.587	0	0	Level2
gamma-Terpinene	Hydrocarbons	809.948	2.58733	99-85-4	C10H16	3260		Oily, Smoky	herbal, lime, turpentine, oily, bitter, terpene, lemon, gasoline, tropical, woody	1255.2	1246	9.2	Level1
1-Octene	Hydrocarbons	245.984	2.3795	111-66-0	C8H16	1	206000			841.7	847	5.3	Level1
1-Decene	Hydrocarbons	467.97	3.70675	872-05-9	C10H20	6450		pleasant		1044	1050	6	Level1
Hexadecane	Hydrocarbons	1363	5.11982	544-76-3	C16H34				alkane	1600.79	1600	2.24545	Level1
Tetradecane	Hydrocarbons	1043.93	5.35125	629-59-4	C14H30				alkane, mild, waxy	1396.3	1400	3.7	Level1
Tridecane	Hydrocarbons	869.944	5.547	629-50-5	C13H28				alkane	1289.7	1300	10.3	Level1
Heptadecane	Hydrocarbons	1505.9	4.97575	629-78-7	C17H36				alkane	1700	1700	0	Level1
Octane	Hydrocarbons	215.986	2.641	111-65-9	C8H18	660	235000	gasoline, oil	gasoline, alkane	800	800	0	Level1
Undecane	Hydrocarbons	521.967	5.619	1120-21-4	C11H24				alkane	1080	1100	20	Level1
Pentadecane	Hydrocarbons	1205.92	5.212	629-62-9	C15H32				alkane, waxy	1496.3	1500	3.7	Level1
Nonadecane	Hydrocarbons	1775.89	4.814	629-92-5	C19H40				alkane, bland	1900	1900	0	Level1
Nonane	Hydrocarbons	289.982	3.59433	111-84-2	C9H20	2300	21000	gasoline	gasoline, alkane	901.767	900	1.76667	Level1
Cyclohexane, methyl-	Hydrocarbons	205.987	2.09883	108-87-2	C7H14	149		petroleum		776.167	780	7.63333	Level1
Decane	Hydrocarbons	401.974	4.47942	124-18-5	C10H22				alkane	1000	1000	0	Level1
3-Penten-2-one, (E)-	Ketones	617.96	1.521	3102-33-8	C5H8O				fruity, phenolic, fishy, acetone	1140.7	1122	18.7	Level1
Methyl vinyl ketone	Ketones	357.977	1.4255	78-94-4	C4H6O	174		pungent		961.433	946	15.4333	Level1
5-Hepten-2-one, 6-methyl-	Ketones	971.938	1.758	110-93-0	C8H14O	50		Herby, Green, Citrus, Musty, Lemongrass	green, nutty, pepper, hazelnut, mushroom, bitter, apple, lemongrass, musty, citrus, rubber	1351.9	1339	12.9	Level1
3-Hexen-2-one, 5-methyl-	Ketones	761.951	1.93767	5166-53-0	C7H12O				berry, cheese, sweet	1227.6	1225	2.6	Level1
1-Octen-3-one	Ketones	905.942	1.83933	4312-99-6	C8H14O	0.005		Mushroom-Like	herbal, metal, mushroom, musty, earthy, dirty	1311.1	1301	10.1	Level1
2-Propanone, 1-(acetyloxy)-	Ketones	1175.92	1.34733	592-20-1	C5H8O3				fruity, buttery	1477.8	1474	3.8	Level1
2-Propanone, 1-hydroxy-	Ketones	922.441	1.31825	116-09-6	C3H6O2				ethereal, pungent, caramellic, sweet	1321.28	1303	18.275	Level1
Methyl Isobutyl Ketone	Ketones	431.972	1.70775	108-10-1	C6H12O				herbal, fruity, green, spice, dairy, solvent, sharp	1020	1010	10	Level1
2-Butanone	Ketones	311.98	1.46689	78-93-3	C4H8O	70	330900	sweet, sharp	fruity, ethereal, ether, camphor, acetone	921.1	907	14.1	Level1
Cyclohexanone	Ketones	905.942	1.642	108-94-1	C6H10O	52	219000	sweet, sharp	minty, acetone	1311.1	1294	17.1	Level1
Acetone	Ketones	233.485	1.36842	67-64-1	C3H6O	400	11745000	sweet, fruity,etherous	ethereal, pear, solvent, apple	824.308	819	6.075	Level1
3-Heptanone, 5-methyl-	Ketones	829.447	2.01737	541-85-5	C8H16O	5900		solvent, sharp		1266.38	1265	1.375	Level1
2-Hexanone, 5-methyl-	Ketones	636.959	1.83375	110-12-3	C7H14O	2.1	135	sweet, sharp		1152.52	1156	3.48333	Level1
3-Octanone	Ketones	827.947	2.0205	106-68-3	C8H16O				herbal, lavender, mushroom, fresh, herb, sweet, resin, butter	1265.5	1253	12.5	Level1
3-Heptanone	Ketones	656.458	1.91675	106-35-4	C7H14O				fruity, fatty, green, powerful	1164.54	1161	3.54167	Level1
2-Acetyl-5-methylfuran	Ketones	1373.91	1.58667	1193-79-9	C7H8O2	40870.1		Biscuits, Toasted Almonds, Soap	nutty, strong, coconut, milky, coumarin, musty, hay	1608.3	1606	2.3	Level1
2-Octanone	Ketones	881.944	1.92792	111-13-7	C8H16O				herbal, weedy, bitter, natural, gasoline, earthy, soap, woody	1296.6	1287	9.6	Level1
2-Pentanone	Ketones	389.975	1.60509	107-87-9	C5H10O	28	65000	fingernail polish	fruity, ethereal, alcohol, ether, sweet, wine, fishy, banana, potato, woody	989.5	982	7.5	Level1
2-Undecanone	Ketones	1379.91	2.11292	112-12-9	C11H22O	0.004355		Orange, Fresh, Green	fruity, green, creamy, fresh, orange, orris, floral, fatty, iris, waxy	1612.5	1598	14.5	Level1
2-Pentadecanone	Ketones	1943.88	2.29267	2345-28-0	C15H30O				fresh, celery, jasmin	2035	2019	16	Level1
2-Tridecanone	Ketones	1673.89	2.21267	593-08-8	C13H26O				herbal, nutty, milky, coconut, dairy, earthy, fatty, waxy	1822.7	1809	13.7	Level1
2-Nonanone	Ketones	1054.93	1.99925	821-55-6	C9H18O	15		Fruity, Floral, Fatty	herbal, green, weedy, fresh, soapy, sweet, fishy, earthy, soap, hot milk	1403.08	1390	13.0833	Level1
2-Decanone	Ketones	1219.42	2.061	693-54-9	C10H20O				fatty, orange, floral, peach	1505	1493	12	Level1
2-Heptanone	Ketones	707.955	1.84108	110-43-0	C7H14O	0.75	710	sweet, mushroom	herbal, fruity, soap, coconut, sweet, spicy, cinnamon, woody	1196.3	1182	14.3	Level1
2,3-Octanedione	Ketones	947.939	1.77636	585-25-1	C8H14O2				cooked, buttery, broccoli, dill	1337	1335	2	Level1
2,3-Butanedione	Ketones	395.975	1.40973	431-03-8	C4H6O2	0.002	2900	pleasant, buttery	creamy, oily, pungent, strong, sweet, caramel, butter	994.7	979	15.7	Level1
2-Nonenoic acid	Lipids and lipid-like molecules	2468.84	1.338	3760-11-0	C9H16O2				fatty	2472.5	0	0	Level2
Naphthalene, 1,2,3,4-tetrahydro-1,6-dimethyl-4-(1-methylethyl)-, (1S-cis)-	Lipids and lipid-like molecules	1715.89	2.3468	483-77-2	C15H22				herb, spice	1854.5	1839	15.5	Level1
ÃÂÃÂÃÂÃÂ-Phellandrene	Lipids and lipid-like molecules	748.452	2.6475	555-10-2	C10H16				mint, terpentine	1219.8	1211	8.8	Level1
D-Limonene	Lipids and lipid-like molecules	689.956	2.87	5989-27-5	C10H16				mint, fresh, orange, sweet, lemon, citrus	1185.2	0	0	Level2
trans-ÃÂÃÂÃÂÃÂ-Ocimene	Lipids and lipid-like molecules	782.95	2.4505	3779-61-1	C10H16				herbal, green, herb, terpene, sweet, citrus, tropical, woody	1239.65	1250	10.35	Level1
Cyclohexene, 1-methyl-4-(1-methylethenyl)-, (S)-	Lipids and lipid-like molecules	725.408	2.71282	5989-54-8	C10H16				herbal, terpene, pine, camphoraceous, peppery	1206.56	1199	7.56364	Level1
ÃÂÃÂÃÂÃÂ-Myrcene	Lipids and lipid-like molecules	658.958	2.56333	123-35-3	C10H16	773		Geranium	balsamic, spice, musty, balsam, terpene, plastic, peppery, spicy	1166.08	1161	5.08333	Level1
Limonene	Lipids and lipid-like molecules	725.954	2.71	138-86-3	C10H16	1.8	310	lemon, plastic, citrus,rubber, terpeny	herbal, citric, orange, terpene, camphor, lemon, citrus, woody	1206.9	1199	7.9	Level1
1,3,8-p-Menthatriene	Lipids and lipid-like molecules	1091.93	2.05867	18368-95-1	C10H14				herbal, turpentine, woody, camphor	1425.9	0	0	Level2
(3R,3aS,8aS)-3,6,8,8-Tetramethyl-2,3,4,7,8,8a-hexahydro-1H-3a,7-methanoazulene	Lipids and lipid-like molecules	1349.91	3.224	22567-43-7	C15H24				fresh, cedar, sweet, woody	1592	0	0	Level2
Butanoic acid, 3-methyl-	Lipids and lipid-like molecules	1481.91	1.23467	503-74-2	C5H10O2	0.02		Rancid Cheese, Sweaty, Putrid	sweaty, stinky, sweat, rancid, acid, feet, animal, sour, tropical, cheese	1683.3	1666	17.3	Level1
5,9-Undecadien-2-one, 6,10-dimethyl-, (E)-	Lipids and lipid-like molecules	1733.89	1.928	3796-70-1	C13H22O				fruity, leaf, green, rose, fresh, magnolia, aldehydic, floral	1868.2	1859	9.2	Level1
Bicyclo[3.1.1]hept-2-ene-2-methanol, 6,6-dimethyl-	Lipids and lipid-like molecules	1661.89	1.549	515-00-4	C10H16O				mint, balsam, sweet, pine, medical, woody	1813.6	1796	17.6	Level1
n-Decanoic acid	Lipids and lipid-like molecules	2231.86	1.32675	334-48-5	C10H20O2	15000		Fatty, Rancid, Soap	fat, rancid, unpleasant, citrus, sour, fatty	2275	2276	1	Level1
2,6,10-Dodecatrienal, 3,7,11-trimethyl-, (E,E)-	Lipids and lipid-like molecules	2225.86	1.866	502-67-0	C15H24O				minty, floral	2270	2270	0	Level1
p-Cymene	Lipids and lipid-like molecules	855.278	2.22189	99-87-6	C10H14	11.4			spice, fresh, terpene, solvent, citrus, gasoline, woody	1281.24	1272	9.24444	Level1
a-Terpineol	Lipids and lipid-like molecules	1517.9	1.65842	98-55-5	C10H18O	1		Piney, Iris, Teil		1708.7	1697	11.7	Level1
L-Fenchone	Lipids and lipid-like molecules	1079.93	2.038	7787-20-4	C10H16O				herbal, earthy, camphor, woody	1418.5	0	0	Level2
Bicyclo[3.1.0]hexane, 4-methylene-1-(1-methylethyl)-	Lipids and lipid-like molecules	584.962	2.8005	3387-41-5	C10H16				turpentine, spice, pepper, terpene, pine, citrus, woody	1120.35	1124	3.65	Level1
Dodecanoic acid	Lipids and lipid-like molecules	2483.84	1.496	143-07-7	C12H24O2	9153.79		Greasy, Slightly, Pine, Wood	mild, coconut, bay oil, fatty, metal	2485	2496	11	Level1
Nonanoic acid	Lipids and lipid-like molecules	2111.86	1.30367	112-05-0	C9H18O2	3559.23		Fat Smell	dirty, green, cultured dairy, cheese, waxy	2175	2170	5	Level1
2,6-Octadienal, 3,7-dimethyl-, (E)-	Lipids and lipid-like molecules	1571.9	1.71656	141-27-5	C10H16O				mint, bitter, sweet, citrus, lemon, sharp	1747.8	1732	15.8	Level1
1,6-Octadien-3-ol, 3,7-dimethyl-, formate	Lipids and lipid-like molecules	1293.92	1.65708	115-99-1	C11H18O2				herbal, fruity, green, rose, coriander, bitter, citrus, bergamot	1554.67	1570	15.3333	Level1
Hexanoic acid	Lipids and lipid-like molecules	1721.89	1.24608	142-62-1	C6H12O2	3000		Roses, Geraniumc	fatty, sweat, cheese, sour	1859.1	1846	13.1	Level1
Heptanoic acid	Lipids and lipid-like molecules	1857.88	1.26333	111-14-8	C7H14O2	13821.3		Sour, Sweaty, Muddy, Musty	rancid, sour, sweat, cheesy, cheese	1965.1	1950	15.1	Level1
3-Carene	Lipids and lipid-like molecules	635.959	2.952	13466-78-9	C10H16				resin, citrus, lemon, sweet	1151.9	1147	4.9	Level1
Methane, nitro-	Organic 1,3-dipolar compounds	671.957	1.28527	75-52-5	CH3NO2	50000				1174.1	1179	4.9	Level1
Acetamide	Organic acids and derivatives	1583.9	1.21327	60-35-5	C2H5NO				mousy	1756.5	1764	7.5	Level1
Lactic acid	Organic acids and derivatives	2273.85	1.074	50-21-5	C3H6O3				odorless	2310	0	0	Level2
Taurine	Organic acids and derivatives	606.711	1.62013	107-35-7	C2H7NO3S				bitter, bland	1132.14	0	0	Level2
Propanoic acid, 2-oxo-	Organic acids and derivatives	724.454	1.43637	127-17-3	C3H4O3				sour, acetic, sharp, caramellic	1197.59	0	0	Level2
2-Butenal, 2-methyl-, (E)-	Organic oxygen compounds	564.631	1.56433	497-03-0	C5H8O				fruity, ethereal, green, nutty, pungent, anisic	1107.81	1092	15.8111	Level1
2-Propenal	Organic oxygen compounds	257.983	1.3458	107-02-8	C3H4O	3.6	1800	pungent	cherry, almond	858.3	850	8.3	Level1
2-Butenal, 3-methyl-	Organic oxygen compounds	738.953	1.51708	107-86-8	C5H8O				fruity, nutty, pungent, almond, sweet, cherry, brown	1214.37	1214	0.7	Level1
2-Pentenal, (E)-	Organic oxygen compounds	623.96	1.553	1576-87-0	C5H8O				fruity, green, pungent, orange, apple, tomato, strawberry	1144.4	1127	17.4	Level1
Acetoin	Organic oxygen compounds	893.943	1.3385	513-86-0	C4H8O2				creamy, cream, milky, dairy, sweet, fatty, buttery, butter	1303.7	1285	18.7	Level1
1,2-Propanediol, dinitrate	Organic oxygen compounds	338.978	1.384	6423-43-4	C3H6N2O6	236		disagreeable		944.7	0	0	Level2
Ethane, 1,2-dichloro-	Organohalogen compounds	515.967	1.388	107-06-2	C2H4Cl2	4300	988000	sweet		1076	1079	3	Level1
Pyrazine	Organoheterocyclic compounds	759.285	1.43189	290-37-9	C4H4N2				hazelnut, pungent, barley, roasted, sweet corn	1226.04	1212	14.0444	Level1
Pyridine	Organoheterocyclic compounds	706.955	1.48692	110-86-1	C5H5N	10	12000	burnt, pungent,nauseating	putrid, rancid, sickening, fishy, sour, amine	1195.68	1186	9.68333	Level1
Eucalyptol	Organoheterocyclic compounds	748.452	2.66387	470-82-6	C10H18O				mint, herbal, pepper, eucalyptus, sweet, camphor	1219.83	1212	7.825	Level1
Thiophene, 3-methyl-	Organoheterocyclic compounds	593.962	1.668	616-44-4	C5H6S	360		Plastic, Sulfurous		1125.9	1122	3.9	Level1
Thiophene, 2-methyl-	Organoheterocyclic compounds	551.965	1.691	554-14-3	C5H6S				green, sulfurous, sulfur, roasted, alliaceous, onion	1100	1097	3	Level1
Indole	Organoheterocyclic compounds	2435.84	1.32633	120-72-9	C8H7N				honey, moth ball, jasmine, fishy, naphthelene, animal, burnt, mothball, floral, fecal	2445	2445	0	Level1
Tetrahydrofuran	Organoheterocyclic compounds	269.983	1.57233	109-99-9	C4H8O	92	61000	ether		875	869	6	Level1
Thiazole	Organoheterocyclic compounds	821.947	1.4023	288-47-1	C3H3NS	740		Nut, Sulfur, Stink	nutty, pyridine, meaty	1262.1	1248	14.1	Level1
Pyrrole	Organoheterocyclic compounds	1259.92	1.25191	109-97-7	C4H5N				ethereal, nutty, warm, sweet	1532	1514	18	Level1
Benzothiazole	Organoheterocyclic compounds	1871.88	1.45525	95-16-9	C7H5NS	3871		Gasoline,Leather, Roasted,Smoky And Rubber	nutty, meat, rubbery, cooked, coffee, gasoline, sulfury, vegetable, rubber	1976.2	1958	18.2	Level1
2(3H)-Furanone, dihydro-5-methyl-	Organoheterocyclic compounds	1409.91	1.36	108-29-2	C5H8O2				herbal, cocoa, warm, sweet, tobacco, woody	1633.3	1617	16.3	Level1
2,3-Dimethyl-5-ethylpyrazine	Organoheterocyclic compounds	1169.93	1.805	15707-34-3	C8H12N2				popcorn, burnt	1474.1	1460	14.1	Level1
5-Methyl-2-thiophenecarboxaldehyde	Organoheterocyclic compounds	1571.9	1.44325	13679-70-4	C6H6OS	275		Cherry, Swee	acetophenone, sulfur, almond, sweet, cherry, furfural, woody	1747.8	1767	19.2	Level1
4-Methylthiazole	Organoheterocyclic compounds	869.944	1.4932	693-95-8	C4H5NS				green, nutty, roasted meat, tomato, vegetable	1289.7	1284	5.7	Level1
5-Thiazoleethanol, 4-methyl-	Organoheterocyclic compounds	2267.85	1.29833	137-00-8	C6H9NOS				cooked beef juice, sulfur, fatty	2305	2306	1	Level1
Pyrazine, 3-ethyl-2,5-dimethyl-	Organoheterocyclic compounds	1139.93	1.82	13360-65-1	C8H12N2				nutty, cocoa, roast, roasted, potato	1455.6	1443	12.6	Level1
Furan, 2-ethyl-	Organoheterocyclic compounds	361.477	1.67637	3208-16-0	C6H8O	2.3		Burnt,Sweet,Coffee-Like	earthy, burnt, malty, sweet	964.5	951	13.5	Level1
Pyrazine, ethyl-	Organoheterocyclic compounds	965.938	1.611	13925-00-3	C6H8N2	21814.6		Fried Sesame Seeds, Fried Peanuts, Fried Noodles	peanut butter, nutty, cocoa, bitter, roasted, musty, peanut,butter, woody	1348.1	1337	11.1	Level1
Pyrazine, 2-ethyl-6-methyl-	Organoheterocyclic compounds	1049.93	1.716	13925-03-6	C7H10N2				potato, roasted	1400	1386	14	Level1
Pyrazine, 2-ethyl-3-methyl-	Organoheterocyclic compounds	1079.93	1.695	15707-23-0	C7H10N2				sweat, nutty, hazelnut, roast, bread, musty, peanut, corn, earthy, raw, potato	1418.5	1406	12.5	Level1
Thiophene, 2-pentyl-	Organoheterocyclic compounds	1163.93	2.132	4861-58-9	C9H14S	287		Fruity, Sweet	fruity, sweet, fatty, cranberry	1470.4	1452	18.4	Level1
Furan, 2-pentyl-	Organoheterocyclic compounds	785.404	2.16845	3777-69-3	C9H14O	0.006		Green Beans, Vegetable	fruity, green, green bean, beany, metallic, earthy, vegetable, butter	1241.07	1232	9.07273	Level1
Furan, 2-methyl-	Organoheterocyclic compounds	275.982	1.504	534-22-5	C5H6O				ethereal, acetone, chocolate	883.3	870	13.3	Level1
Pyrazine, methyl-	Organoheterocyclic compounds	851.278	1.52044	109-08-0	C5H6N2	121927		Toasted Bread, Roasted Almonds, Fried Peanuts	green, chocolate, nutty, cocoa, roasted, peanut, popcorn	1278.92	1266	12.9222	Level1
2-n-Butyl furan	Organoheterocyclic compounds	615.294	2.04656	4466-24-4	C8H12O				fruity, mild, sweet, wine, spicy	1139.06	1123	16.0556	Level1
Pyrazine, 2,6-dimethyl-	Organoheterocyclic compounds	953.939	1.61	108-50-9	C6H8N2	790.79		Green Pepper Fragrant	roast beef, cocoa, coffee, roasted nut, roasted nuts	1340.7	1328	12.7	Level1
2,6-Lutidine	Organoheterocyclic compounds	815.948	1.686	108-48-5	C7H9N				bready, oily, nutty, cocoa, amine, woody	1258.6	1258	0.6	Level1
Furan, 2,5-diethyltetrahydro-	Organoheterocyclic compounds	479.969	2.48762	41239-48-9	C8H16O				herbal, caramel, sweet	1052	0	0	Level2
Pyrazine, 2,5-dimethyl-	Organoheterocyclic compounds	941.94	1.62525	123-32-0	C6H8N2	3201.9		Green Grass, Fried Bean Spice	roast beef, cocoa, grass, medicine, medical, roasted nut, roasted nuts, medicinal, woody	1333.3	1320	13.3	Level1
Thiazole, 2,4-dimethyl-	Organoheterocyclic compounds	875.944	1.6285	541-58-2	C5H7NS				tea, barley, coffee, roasted, mold, beefy, rubber	1293.1	1285	8.1	Level1
Thiazole, 2,4,5-trimethyl-	Organoheterocyclic compounds	1031.93	1.743	13623-11-5	C6H9NS				chocolate, nutty, cocoa, hazelnut, coffee, musty, vegetable, earthy	1388.9	1380	8.9	Level1
Pyrazine, 2,3-dimethyl-	Organoheterocyclic compounds	983.937	1.598	5910-89-4	C6H8N2	10823.7		Toasted Bread, Fried Corn, Roasted Buns, Roasted Peanuts	leather, peanut butter, nutty, meat, cocoa, almond, coffee, nut, peanut, walnut, caramel, butter	1359.3	1344	15.3	Level1
Pyrazine, trimethyl-	Organoheterocyclic compounds	1077.53	1.693	14667-55-1	C7H10N2	0.023		Roasted Nuts, Cocoa, Peanuts	nutty, cocoa, hazelnut, must, roast, powdery, roasted, musty, peanut, earthy, potato	1417.02	1402	15.02	Level1
Pyrazine, tetramethyl-	Organoheterocyclic compounds	1187.92	1.77	1124-11-4	C8H12N2	80073.2		Sweet, Fruity, Floral, Peach	burnt, soybean, chocolate, cocoa, nutty, coffee, musty, lard	1485.2	1469	16.2	Level1
1H-Pyrrole, 1-methyl-	Organoheterocyclic compounds	635.959	1.515	96-54-8	C5H7N				herbal, smoky, powerful, woody	1151.9	1145	6.9	Level1
Octanoic acid, ethyl ester	Organoheterocyclic compounds	1126.93	2.30625	106-32-1	C10H20O2	147		Fruity	fruity, fatty, brandy, apricot, sweet, wine, pear, banana, waxy	1447.48	1435	12.4833	Level1
Methane, isocyanato-	Heterocyclic_Compounds	323.979	1.595	624-83-9	C2H3NO	2140				931.6	0	0	Level2
Triethylamine	Heterocyclic_Compounds	203.987	1.8675	121-44-8	C6H15N	5	2900	fishy, amine		771.4	775	3.6	Level1
Sulfide, allyl methyl	Organosulfur compounds	365.977	1.672	10152-76-8	C4H8S				alliaceous, onion, garlic	968.4	956	12.4	Level1
Ethane, isothiocyanato-	Organosulfur compounds	780.95	1.52783	542-85-8	C3H5NS				pungent, garlic, mustard	1238.48	0	0	Level2
Isobutyl isothiocyanate	Organosulfur compounds	1049.93	1.711	591-82-2	C5H9NS				green	1400	0	0	Level2
2,4-Dithiapentane	Organosulfur compounds	888.543	1.6549	1618-26-4	C3H8S2				green, mushroom, sulfurous, sulfur, horseradish, spicy, garlic, cheese	1300.37	1284	16.37	Level1
Dimethyl Sulfoxide	Organosulfur compounds	1313.92	1.299	67-68-5	C2H6OS				oily, mushroom, bitter, cheesy, fatty, garlic	1568	1573	5	Level1
Dimethyl trisulfide	Organosulfur compounds	1043.93	1.7085	3658-80-8	C2H6S3	0.36		Sulfurous,Onion, Spicy	cabbage, fish, sulfurous, cooked, sulfur, meaty, onion, savory	1396.3	1377	19.3	Level1
Dimethyl sulfone	Organosulfur compounds	1799.88	1.21567	67-71-0	C2H6O2S				sulfurous, sulfur, burnt	1919	1903	16	Level1
Disulfide, dimethyl	Organosulfur compounds	521.967	1.59367	624-92-0	C2H6S2	0.29	1450	garlic, putrid,asparagus	fruity, wine_like, cabbage, green, putrid, nutty, sulfurous, floral, onion, herbaceous, citrus, meaty, earthy, spicy, vegetable, fatty, woody	1080	1077	3	Level1
Methanethiol	Organosulfur compounds	173.989	1.65575	74-93-1	CH4S				gasoline, sulfur, garlic, decomposing cabbage	700	690	10	Level1

## Sheet: Sheet5
Table S5
ROAV analysis among volatile flavor compounds
Name	Class	1st Dimension Time (s)	2nd Dimension Time (s)	CAS	Formula	RangeofOdorMin	RangeofOdorMax	OdorCharacter	CON_ROAV	600PSE_ROAV
2,3-Butanedione	Ketones	395.975	1.40973	431-03-8	C4H6O2	0.002	2900	pleasant, buttery	100	83.3338
Heptanal	Aldehydes	711.954	1.89017	111-71-7	C7H14O	0.003		Citrus, Fatty, Rancid	3.71434	18.956
2-Nonenal, (E)-	Aldehydes	1289.92	1.83025	18829-56-6	C9H16O	0.0002		Fatty, Cucumber	3.19426	11.5569
2-Undecanone	Ketones	1379.91	2.11292	112-12-9	C11H22O	0.004355		Orange, Fresh, Green	0.063336	4.10045
Butanal, 2-methyl-	Aldehydes	317.98	1.60583	96-17-3	C5H10O	0.001		Cocoa, Almond	0.338856	3.05825
Furan, 2-pentyl-	Organoheterocyclic compounds	785.404	2.16845	3777-69-3	C9H14O	0.006		Green Beans, Vegetable	0.232628	1.62694
Acetaldehyde	Aldehydes	179.988	1.36645	75-07-0	C2H4O	1.5	1000000	pungent, fruity, suffocating, fresh, green	0.124898	1.09636
2-Octenal, (E)-	Aldehydes	1122.93	1.778	2548-87-0	C8H14O	0.003		Nuts, Green, Fatty	0.267789	0.960354
Butanoic acid, 3-methyl-	Lipids and lipid-like molecules	1481.91	1.23467	503-74-2	C5H10O2	0.02		Rancid Cheese, Sweaty, Putrid	0.000334718	0.934041
2-Propenoic acid, ethyl ester	Esters	413.974	1.59383	140-88-5	C5H8O2	0.0066	3.2	sweet,ester,plastic, alcohol, sharp,ammoniacal	0.111762	0.499126
1-Hexanol, 2-ethyl-	Alcohols	1210.92	1.58125	104-76-7	C8H18O	0.198		Rose, Green	0.0789683	0.317769
Nonanal	Aldehydes	1061.93	2.05333	124-19-6	C9H18O	1		Aldehyde, Citrus, Orange Peel	1.33071e-07	0.288247
Hexadecanoic acid, ethyl ester	Esters	2207.86	2.68442	628-97-7	C18H36O2	2		Wax	0.012931	0.240728
2-Heptanone	Ketones	707.955	1.84108	110-43-0	C7H14O	0.75	710	sweet, mushroom	0.00345351	0.225598
1-Octanol	Alcohols	1313.92	1.56308	111-87-5	C8H18O	0.9	1690	penetrating	0.0183421	0.105751
Propanal, 2-methyl-	Aldehydes	232.271	1.45471	78-84-2	C4H8O	0.34	139	pungent	0.161574	0.0599001
Dimethyl sulfide	Ethers	197.987	1.41383	75-18-3	C2H6S	0.12	8110	disagreeable,asparagus, putrid	0.00669851	0.0540667
Ethyl Acetate	Esters	290.981	1.51058	141-78-6	C4H8O2	90	190000	fruity, sweet,fingernail polish,etherous	0.00237582	0.0343289
Octanal	Aldehydes	888.443	1.97933	124-13-0	C8H16O	2.5		Lemon, Citrus, Green Grass	0.00608795	0.0338913
Butanal	Aldehydes	281.982	1.48075	123-72-8	C4H8O	0.3	5090	pungent	0.00302018	0.0303015
1-Hexanol	Alcohols	989.937	1.47064	111-27-3	C6H14O	2.4	16000	green grass, plastic	0.00415545	0.0142515
2-Propenoic acid, butyl ester	Esters	695.955	1.87367	141-32-2	C7H12O2	0.29	101	sweet, rancid, plastic	0.00169455	0.0141613
2-Propenal	Organic oxygen compounds	257.983	1.3458	107-02-8	C3H4O	3.6	1800	pungent	0.00576228	0.00929576
1-Heptanol	Alcohols	1152.93	1.5235	111-70-6	C7H16O	3		Grassy	0.000307429	0.00906625
2-Pentanone	Ketones	389.975	1.60509	107-87-9	C5H10O	28	65000	fingernail polish	0.000340637	0.00687314
Styrene	Benzenoids	838.746	1.705	100-42-5	C8H8	2.8	61000	sharp, sweet	0.000212195	0.00518539
Acetone	Ketones	233.485	1.36842	67-64-1	C3H6O	400	11745000	sweet, fruity,etherous	0.00115587	0.00497528
Butanoic acid, 2-methyl-, ethyl ester	Esters	497.968	2.02075	7452-79-1	C7H14O2	1.6		Fruity	7.55315e-05	0.00487692
1-Pentanol	Alcohols	815.948	1.42991	71-41-0	C5H12O	5.5	305000		0.00109671	0.00423351
2-Nonanone	Ketones	1054.93	1.99925	821-55-6	C9H18O	15		Fruity, Floral, Fatty	4.46e-05	0.00392878
Pentanal	Aldehydes	395.975	1.62811	110-62-3	C5H10O	0.4	4970	sickening, rancid,decayed	0.0106904	0.00377967
Phenol	Benzenoids	1916.88	1.22633	108-95-2	C6H6O	4.5	1950	medicinal, acid,ink, creosote,empyreumatic	6.69477e-05	0.00305031
2-Hexanone, 5-methyl-	Ketones	636.959	1.83375	110-12-3	C7H14O	2.1	135	sweet, sharp	0.000417182	0.00299974
1-Butanol	Alcohols	642.959	1.39042	71-36-3	C4H10O	3.3	990000	sweet, malty,alcohol, medicinal	0.000388835	0.00278783
2-Butanone	Ketones	311.98	1.46689	78-93-3	C4H8O	70	330900	sweet, sharp	8.91108e-05	0.0013185
Hexanoic acid, ethyl ester	Esters	792.494	2.15082	123-66-0	C8H16O2	30		Fruity, Green Apple	6.12156e-05	0.00126378
Butanoic acid, ethyl ester	Esters	473.97	1.86783	105-54-4	C6H12O2	9.5		Fruity	0.000174897	0.00122988
a-Terpineol	Lipids and lipid-like molecules	1517.9	1.65842	98-55-5	C10H18O	1		Piney, Iris, Teil	0.000138316	0.00114942
Toluene	Benzenoids	479.969	1.76617	108-88-3	C7H8	21	157000	sour, burnt	0.000744114	0.00107764
p-Cymene	Lipids and lipid-like molecules	855.278	2.22189	99-87-6	C10H14	11.4			4.96586e-05	0.0010406
Pyridine	Organoheterocyclic compounds	706.955	1.48692	110-86-1	C5H5N	10	12000	burnt, pungent,nauseating	4.66182e-05	0.000894295
Methional	Aldehydes	1163.93	1.43267	3268-49-3	C4H8OS	7.12		Cooked Potato	0.00120954	0.000865138
Benzene	Benzenoids	350.159	1.584	71-43-2	C6H6	470	313000	aromatic, sweet,solvent,empyreumatic	1.16849e-05	0.000694479
5-Hepten-2-one, 6-methyl-	Ketones	971.938	1.758	110-93-0	C8H14O	50		Herby, Green, Citrus, Musty, Lemongrass	0.000125239	0.000661506
1-Propanol, 2-methyl-	Alcohols	556.465	1.391	78-83-1	C4H10O	10	165000	sweet,fusel,musty, alcohol, rubber, latex	4.79211e-05	0.000638459
Tetradecanoic acid, ethyl ester	Esters	1973.87	2.589	124-06-1	C16H32O2	500		Sweet, Waxy	2.25001e-05	0.000371775
2-Propanol, 2-methyl-	Alcohols	298.481	1.39025	75-65-0	C4H10O	3300	957000	sweet alcohol	7.39143e-05	0.000343764
Octanoic acid, ethyl ester	Organoheterocyclic compounds	1126.93	2.30625	106-32-1	C10H20O2	147		Fruity	2.50447e-05	0.000343717
Furan, 2-ethyl-	Organoheterocyclic compounds	361.477	1.67637	3208-16-0	C6H8O	2.3		Burnt,Sweet,Coffee-Like	0.000100206	0.000338094
Benzene, 1,2,4-trimethyl-	Benzenoids	876.944	2.023	95-63-6	C9H12	6	2400	aromatic	0.000353761	0.000296773
1-Octen-3-ol	Alcohols	1143.93	1.54867	3391-86-4	C8H16O	11		Mushroom	0.000584316	0.000271503
1-Butanol, 3-methyl-	Alcohols	744.809	1.42857	123-51-3	C5H12O	1.69	1750	sweet, malty, rancid,rubber,	9.69415e-05	0.000268234
Hexanal	Aldehydes	539.965	1.68367	66-25-1	C6H12O	20		Green Grass, Fruity	0.000789773	0.000250511
Dimethyl trisulfide	Organosulfur compounds	1043.93	1.7085	3658-80-8	C2H6S3	0.36		Sulfurous,Onion, Spicy	0.000290775	0.000218834
Dodecanoic acid, ethyl ester	Esters	1715.89	2.51283	106-33-2	C14H28O2	500		Sweet, Waxy, Floral	1.53631e-05	0.000210955
1-Octen-3-one	Ketones	905.942	1.83933	4312-99-6	C8H14O	0.005		Mushroom-Like	0.03189	0.000207879
Benzene, (1-methylethyl)-	Benzenoids	687.456	2.09083	98-82-8	C9H12	8	1300	sharp	3.16143e-05	0.000188909
Decanoic acid, ethyl ester	Esters	1433.91	2.42408	110-38-3	C12H24O2	420		Brandy	1.92886e-05	0.000184529
Ethanol	Alcohols	337.478	1.45975	64-17-5	C2H6O	24900		Disolvent, Ethanol	1.89834e-05	0.000136956
p-Cresol	Benzenoids	2009.87	1.24608	106-44-5	C7H8O	60			1.94144e-05	0.000111627
Butanal, 3-methyl-	Aldehydes	320.979	1.59512	590-86-3	C5H10O	16.51		Floral, Fruity	0.000464562	8.08543e-05
Aniline	Benzenoids	1601.9	1.3127	62-53-3	C6H7N	12	10000	pungent, oily,empyreumatic	2.87028e-06	7.00137e-05
Methyl vinyl ketone	Ketones	357.977	1.4255	78-94-4	C4H6O	174		pungent	1.94497e-05	5.47579e-05
Pentanoic acid, ethyl ester	Esters	623.96	2.03933	539-82-2	C7H14O2	26.78		Fruity, Apple-Flavor	6.21476e-06	3.23188e-05
Cyclohexane, methyl-	Hydrocarbons	205.987	2.09883	108-87-2	C7H14	149		petroleum	2.80839e-06	2.31101e-05
Ethyl formate	Esters	242.485	1.38883	109-94-4	C3H6O2	2700	30000	aromatic	4.17971e-06	2.29817e-05
Ethane, 1,1-diethoxy-	Ethers	287.982	1.88108	105-57-7	C6H14O2	719		Fruity	1.84789e-06	1.99784e-05
Benzene, 1,2-dichloro-	Benzenoids	1223.92	1.6525	95-50-1	C6H4Cl2	20	50000	camphor	1.45712e-06	1.73488e-05
Benzene, chloro-	Benzenoids	762.951	1.6775	108-90-7	C6H5Cl	87	13000	almond-like, shoepolish	4.40197e-06	8.90206e-06
Propanoic acid, ethyl ester	Esters	365.977	1.69408	105-37-3	C5H10O2	19019.3		Ruity, Banana-Flavor	2.94984e-07	8.81625e-06
1-Propanol	Alcohols	469.47	1.35288	71-23-8	C3H8O	53952.6		Fruity, Floral, Grassy	3.44575e-09	8.4283e-06
Hexanoic acid	Lipids and lipid-like molecules	1721.89	1.24608	142-62-1	C6H12O2	3000		Roses, Geraniumc	7.52859e-07	6.20951e-06
ÃÂÃÂÃÂÃÂ-Myrcene	Lipids and lipid-like molecules	658.958	2.56333	123-35-3	C10H16	773		Geranium	4.67829e-07	6.07149e-06
Nonane	Hydrocarbons	289.982	3.59433	111-84-2	C9H20	2300	21000	gasoline	5.20117e-07	5.70427e-06
Nonanoic acid, ethyl ester	Esters	1283.92	2.36758	123-29-5	C11H22O2	3150.61		Floral, Fruity	1.39693e-06	5.61644e-06
Octane	Hydrocarbons	215.986	2.641	111-65-9	C8H18	660	235000	gasoline, oil	1.7794e-06	3.82975e-06
Propanoic acid, 2-hydroxy-, ethyl ester	Esters	984.437	1.3985	97-64-3	C5H10O3	128000		Fruity, Slightly Fattyflavor	7.47635e-07	3.47708e-06
Nonanoic acid	Lipids and lipid-like molecules	2111.86	1.30367	112-05-0	C9H18O2	3559.23		Fat Smell	2.11329e-07	2.835e-06
Thiazole	Organoheterocyclic compounds	821.947	1.4023	288-47-1	C3H3NS	740		Nut, Sulfur, Stink	9.0521e-07	2.48646e-06
Propene	Hydrocarbons	359.977	1.47775	115-07-1	C3H6	10100	99000	gassy, aromatic	8.30707e-08	1.70518e-06
Ethane, 1,2-dichloro-	Organohalogen compounds	515.967	1.388	107-06-2	C2H4Cl2	4300	988000	sweet	1.71341e-07	1.34313e-06
Furan, 2-methyl-5-(methylthio)-	Ethers	989.937	1.66633	13678-59-6	C6H8OS	211		Mustard, Onion	2.33795e-08	1.23791e-06
Propanal	Aldehydes	221.986	1.3675	123-38-6	C3H6O	1	101000	fruity	0.000111262	1.03939e-06
3-Heptanone, 5-methyl-	Ketones	829.447	2.01737	541-85-5	C8H16O	5900		solvent, sharp	9.35153e-08	1.0012e-06
Dodecanoic acid	Lipids and lipid-like molecules	2483.84	1.496	143-07-7	C12H24O2	9153.79		Greasy, Slightly, Pine, Wood	2.87907e-08	7.54967e-07
n-Decanoic acid	Lipids and lipid-like molecules	2231.86	1.32675	334-48-5	C10H20O2	15000		Fatty, Rancid, Soap	3.74414e-08	6.35266e-07
Benzenepropanoic acid, ethyl ester	Esters	1781.89	1.65013	2021-28-5	C11H14O2	130		Floral, Rosy-Flavor, Fruity	3.41677e-07	5.91294e-07
Pyrazine, 2,3-dimethyl-	Organoheterocyclic compounds	983.937	1.598	5910-89-4	C6H8N2	10823.7		Toasted Bread, Fried Corn, Roasted Buns, Roasted Peanuts	3.85599e-09	4.16089e-07
Heptanoic acid, ethyl ester	Esters	960.939	2.24125	106-30-9	C9H18O2	13153.2		Fruity	5.06516e-08	3.916e-07
Pyrazine, 2,6-dimethyl-	Organoheterocyclic compounds	953.939	1.61	108-50-9	C6H8N2	790.79		Green Pepper Fragrant	7.18658e-07	1.92374e-07
Benzothiazole	Organoheterocyclic compounds	1871.88	1.45525	95-16-9	C7H5NS	3871		Gasoline,Leather, Roasted,Smoky And Rubber	2.40578e-08	1.55107e-07
2-Hexenal, (E)-	Aldehydes	773.95	1.64483	6728-26-3	C6H10O	190		Apple-Like,Planty Green,Stinkbug	8.20736e-07	1.22051e-07
Pyrazine, methyl-	Organoheterocyclic compounds	851.278	1.52044	109-08-0	C5H6N2	121927		Toasted Bread, Roasted Almonds, Fried Peanuts	6.41345e-09	1.10145e-07
5-Methyl-2-thiophenecarboxaldehyde	Organoheterocyclic compounds	1571.9	1.44325	13679-70-4	C6H6OS	275		Cherry, Swee	9.24112e-08	1.61182e-08
Butanedioic acid, diethyl ester	Esters	1493.9	1.57058	123-25-1	C8H14O4	353000		Fruity, Sweet	1.40227e-09	8.80694e-09
Methyl formate	Esters	207.587	1.3124	107-31-3	C2H4O2	67000	2809000	ethereal	1.38012e-09	8.94938e-10
2-Acetyl-5-methylfuran	Ketones	1373.91	1.58667	1193-79-9	C7H8O2	40870.1		Biscuits, Toasted Almonds, Soap	2.93871e-10	1.70961e-10
Methane, nitro-	Organic 1,3-dipolar compounds	671.957	1.28527	75-52-5	CH3NO2	50000			3.09584e-10	1.10699e-10

## Sheet: Sheet6
Table S6
Differential volatile flavor compounds between CON and 600PSE groups
Volatile flavor compounds	1st Dimension Time (s)	2nd Dimension Time (s)	log2(FC)	VIP	P-value
CON vs 600PSE
Ethyl 9-hexadecenoate	2237.32	2.494	2.66	1.85	0.001
10-Undecenoic acid, ethyl ester	1993.07	2.421	1.51	1.33	0.014
Octadecanoic acid, ethyl ester	2447.84	3.623	1.27	1.08	0.028
Hexadecanoic acid, ethyl ester	2207.86	2.684	1.24	1.1	0.015
Tetradecanoic acid, ethyl ester	1973.87	2.589	1.22	1.04	0.035
Niacinamide	2375.85	1.431	1.16	1.32	0.017
Pentadecanoic acid, ethyl ester	2093.87	2.632	1.14	1.05	0.019
(E)-9-Octadecenoic acid ethyl ester	2483.84	3.464	1.03	1.01	0.016
Decane, 2,3,5,8-tetramethyl-	751.152	0.332	0.96	1.08	0.022
Butane, 2-methoxy-2-methyl-	216.486	1.796	-0.81	1.03	0.048
2-Butene	160.899	1.27	-0.98	1.12	0.03
Furan, 2-butyltetrahydro-	696.955	2.428	-1.08	1.11	0.024
Pentanal	395.975	1.628	-1.14	1.03	0.042
1-Pentanol	815.948	1.43	-1.37	1.3	0.033
Nitroxide, bis(1,1-dimethylethyl)	664.457	1.709	-1.47	1.26	0.023
1-Hexanol	989.937	1.471	-1.49	1.3	0.023
o-Xylene	695.099	1.874	-1.67	1.27	0.016
Ethane, 1,2-diethoxy-	164.99	1.393	-2.09	1.75	0.004
dl-Alanyl-l-alanine	344.549	1.523	-2.44	1.58	0.021

## Sheet: Sheet7
Table S7
Differential muscle genes between CON and 600PSE groups
Gene id	Symbol	CON_mean	600PSE_mean	log2(FC)	P-value
ENSCHIG00000018922	B2M	0.160667	24.5863	7.25764	0.000141256
ENSCHIG00000024622	HSF5	0.001	0.0898889	6.49007	0.0417786
ENSCHIG00000017399	PIANP	0.001	0.0583333	5.86625	0.0390888
ENSCHIG00000016638	SLC35F3	0.001	0.0343333	5.10154	0.0112419
ENSCHIG00000017192	SLC22A7	0.00533333	0.102111	4.25896	0.0222983
ENSCHIG00000015093	MFSD2B	0.00766667	0.118333	3.94811	0.0265875
ENSCHIG00000022562	STAG3	0.00277778	0.0392222	3.81967	0.0454442
ENSCHIG00000015689	SIGLEC14	0.00833333	0.106556	3.67657	0.0290869
ENSCHIG00000012346	GIMAP6	0.0378889	0.468556	3.62837	0.00492528
ENSCHIG00000009315	TOPAZ1	0.00288889	0.0323333	3.48444	0.0383813
ENSCHIG00000011447	ABCB4	0.0164444	0.156	3.24587	0.00250731
ENSCHIG00000000255	CD226	0.0136667	0.124444	3.18677	0.0119144
ENSCHIG00000011205	FMO6P	0.0288889	0.251667	3.12293	0.000947218
ENSCHIG00000011683	ESR2	0.0234444	0.198444	3.08142	0.0244448
ENSCHIG00000012101	CXCR2	0.0133333	0.103	2.94953	0.00746083
ENSCHIG00000014306	TCTA	0.0936667	0.717667	2.93771	0.0129028
ENSCHIG00000009531	OPN4	0.0365556	0.276444	2.91883	0.00907226
ENSCHIG00000025465	C20orf96	0.0318889	0.240667	2.91591	0.0124094
ENSCHIG00000014763	SLC7A3	0.0243333	0.170778	2.81111	0.0118085
ENSCHIG00000010754	OIT3	0.0262222	0.181444	2.79067	0.00369524
ENSCHIG00000006732	IRAG2	0.019	0.126111	2.73062	0.0264415
ENSCHIG00000010899	COL6A5	0.00644444	0.0426667	2.72698	0.00678062
MSTRG.6624	--	0.131222	0.852556	2.69978	0.0117768
ENSCHIG00000016126	ABCC4	0.0103333	0.0671111	2.69925	0.000610633
ENSCHIG00000004099	IPCEF1	0.0265556	0.160778	2.59798	0.00295891
ENSCHIG00000021801	DNAH14	0.00266667	0.0158889	2.57491	0.0181943
ENSCHIG00000024756	DRC7	0.0235556	0.140333	2.57472	0.0110066
ENSCHIG00000027048	SYT13	0.0224444	0.132778	2.56458	0.0102448
ENSCHIG00000026605	NT5C1B	0.0114444	0.0663333	2.53509	0.0224526
ENSCHIG00000023939	TBX5	0.0216667	0.125111	2.52966	0.0222277
ENSCHIG00000025833	GPBAR1	0.0595556	0.334556	2.48994	0.00821854
ENSCHIG00000024811	NT5C	0.185444	0.990222	2.41677	0.00886647
ENSCHIG00000019616	LEP	0.0301111	0.160778	2.4167	0.0260113
ENSCHIG00000026072	SAMSN1	0.0244444	0.130222	2.4134	0.0098577
MSTRG.14594	--	0.144111	0.745667	2.37135	0.0259342
MSTRG.3287	LY6D	0.326111	1.67911	2.36426	1.65591e-05
ENSCHIG00000021885	PEX5L	0.0323333	0.163222	2.33574	0.0408084
ENSCHIG00000021649	RMI2	0.312778	1.57878	2.3356	0.000345659
ENSCHIG00000021577	C10orf82	0.0618889	0.311222	2.33019	0.017972
ENSCHIG00000009101	CYP4F22	0.157556	0.771889	2.29253	0.00322454
ENSCHIG00000001309	KCNJ10	0.0526667	0.254556	2.27302	0.0189921
ENSCHIG00000016378	METTL24	0.0607778	0.283667	2.22258	0.0185748
ENSCHIG00000009959	SEZ6L	0.106778	0.490667	2.20013	0.00224011
ENSCHIG00000007942	ANKRD34A	0.0826667	0.374222	2.17852	0.0393958
ENSCHIG00000023697	MIS18BP1	0.033	0.149222	2.17692	0.00166486
ENSCHIG00000026145	SLC25A35	0.273667	1.22378	2.16085	0.000476328
ENSCHIG00000012904	MTFP1	3.17022	13.9138	2.13386	8.57204e-06
MSTRG.8930	--	0.202667	0.877778	2.11475	0.00679521
MSTRG.4772	--	0.261	1.121	2.10266	0.0191599
ENSCHIG00000025642	ALOX15	0.229556	0.973889	2.08491	0.000649687
ENSCHIG00000025450	LGI3	0.180222	0.760778	2.0777	0.000347768
ENSCHIG00000018408	Nepn	0.028	0.117556	2.06984	0.0325051
ENSCHIG00000010656	RTL1	0.780222	3.22367	2.04675	0.00504914
MSTRG.10513	MCEE	0.197889	0.810778	2.03462	0.0182619
ENSCHIG00000016282	CRYBB2	0.158222	0.647556	2.03305	0.0350855
ENSCHIG00000018537	LRTM1	0.0412222	0.162	1.9745	0.0353314
ENSCHIG00000020823	ZFAND4	0.0766667	0.298	1.95864	0.02916
ENSCHIG00000009425	NTF4	0.166111	0.642333	1.95117	0.0442653
ENSCHIG00000006768	CSF3R	0.119667	0.461444	1.94714	0.0122487
ENSCHIG00000017167	EDN3	0.118222	0.451556	1.9334	0.000476303
ENSCHIG00000017646	CACNG7	0.0925556	0.352778	1.93037	0.0153634
ENSCHIG00000024055	NPM3	3.45789	12.9488	1.90485	3.14877e-06
ENSCHIG00000014926	RELT	0.643	2.40778	1.90481	0.00220096
ENSCHIG00000026069	HP	0.416889	1.54	1.8852	0.00903734
ENSCHIG00000011757	RNF43	0.0368889	0.136222	1.8847	0.00289939
ENSCHIG00000010279	HPDL	0.804556	2.91944	1.85943	0.000482626
ENSCHIG00000013238	RGS22	0.0194444	0.069	1.82724	0.0366361
ENSCHIG00000013269	SBK2	0.0734444	0.257444	1.80954	0.0301864
MSTRG.9325	--	0.252778	0.883778	1.80581	0.0254373
MSTRG.4438	--	0.439556	1.53	1.79941	0.0370033
ENSCHIG00000001317	DNHD1	0.0128889	0.0441111	1.77501	0.00967656
ENSCHIG00000014131	BCL2A1	0.416222	1.40033	1.75034	0.00316012
ENSCHIG00000020661	OTUB2	0.279778	0.936667	1.74325	0.0240114
ENSCHIG00000007433	LY9	0.0376667	0.126	1.74206	0.0475466
ENSCHIG00000021300	FBXO41	0.05	0.165222	1.72441	0.0460777
ENSCHIG00000007961	EID2	0.724222	2.38933	1.7221	0.000168885
ENSCHIG00000010960	ZP2	0.0604444	0.193889	1.68155	0.0384109
ENSCHIG00000013468	BRSK2	0.0436667	0.14	1.68082	0.0208142
ENSCHIG00000023475	PSAT1	1.42444	4.538	1.67166	0.000101732
ENSCHIG00000009720	ARL10	0.271444	0.863889	1.67019	0.00481017
ENSCHIG00000001740	GVINP1	0.176444	0.560222	1.66679	0.0445793
ENSCHIG00000014904	CD48	0.268	0.839222	1.64682	0.00477334
ENSCHIG00000016591	Slc23a2	0.0808889	0.250667	1.63176	0.0244982
MSTRG.3764	--	0.238	0.736222	1.62918	0.0283099
ENSCHIG00000012393	HK2	4.931	15.1216	1.61665	8.25474e-05
ENSCHIG00000008094	TREM2	0.300444	0.919556	1.61384	0.00516643
ENSCHIG00000024324	--	0.159222	0.486	1.60991	0.000317838
ENSCHIG00000025345	CHEK1	0.104222	0.313667	1.58957	0.0241037
ENSCHIG00000015046	FAM111B	0.0346667	0.102778	1.56791	0.00818411
ENSCHIG00000008917	NMRK2	163.606	485.033	1.56786	0.00158414
ENSCHIG00000025207	LRFN1	0.106889	0.315778	1.5628	0.0196346
ENSCHIG00000000241	PPIF	11.2076	33.0766	1.56134	0.00115564
ENSCHIG00000010620	KCNC1	2.379	6.92767	1.54201	0.0439806
ENSCHIG00000005457	CACNA1B	0.0392222	0.113667	1.53507	0.00459438
ENSCHIG00000014170	ITGAM	0.199556	0.574556	1.52566	0.00333886
MSTRG.14940	--	0.339	0.975778	1.52527	0.048736
ENSCHIG00000017944	NRG4	0.629667	1.80856	1.52218	0.000418578
ENSCHIG00000014910	SPP1	0.485778	1.39011	1.51683	0.00136493
ENSCHIG00000007327	RAB3A	4.26322	12.1334	1.50897	2.43893e-05
ENSCHIG00000006594	KBTBD13	0.536444	1.52533	1.50762	0.00130997
ENSCHIG00000014244	ANKMY1	0.0555556	0.157222	1.5008	0.0445915
ENSCHIG00000016270	SLC35G1	0.550778	1.55844	1.50056	0.00212617
ENSCHIG00000021057	SCARB2	0.198556	0.561444	1.4996	0.0385759
ENSCHIG00000015449	LAIR1	0.227778	0.642	1.49495	0.000178751
ENSCHIG00000015686	PPM1K	2.15833	5.99022	1.47269	3.0916e-05
ENSCHIG00000011752	POLD4	0.577	1.59256	1.4647	0.022654
ENSCHIG00000026315	CYP46A1	0.132778	0.364222	1.45581	0.00743642
ENSCHIG00000026062	GRB14	0.122889	0.337	1.45539	0.0239068
ENSCHIG00000010437	CDC25B	0.155111	0.420778	1.43976	0.0336375
MSTRG.9301	--	0.572889	1.55156	1.43739	0.0394779
ENSCHIG00000020118	RAD54L	0.216222	0.580444	1.42464	0.00855084
ENSCHIG00000025273	IGSF10	0.165111	0.441444	1.41879	0.000251575
ENSCHIG00000007770	CX3CR1	0.250111	0.666778	1.41464	0.0241826
ENSCHIG00000024601	HIGD1B	1.17411	3.12878	1.41403	0.0102472
ENSCHIG00000014447	CHRNA3	0.490444	1.30222	1.40881	0.00883386
ENSCHIG00000023480	NOX5	0.094	0.248444	1.40219	0.021183
ENSCHIG00000024327	GOT1	82.3373	217.094	1.3987	0.00366708
ENSCHIG00000008211	PPFIA3	0.062	0.163222	1.3965	0.0189148
ENSCHIG00000021027	ACAN	0.0348889	0.0913333	1.38837	0.0209743
ENSCHIG00000010113	ADAMTS8	0.255111	0.662111	1.37595	0.030484
ENSCHIG00000011552	ADAM12	0.364889	0.940222	1.36554	0.000188933
ENSCHIG00000008369	TMEM139	0.0804444	0.205667	1.35424	0.0203242
ENSCHIG00000018013	FIGN	0.295778	0.754778	1.35154	0.000728578
ENSCHIG00000019018	AOC1	1.77056	4.50667	1.34786	5.16306e-05
ENSCHIG00000027016	TFRC	8.584	21.758	1.34182	0.0268654
ENSCHIG00000009232	SLC34A3	0.242889	0.614889	1.34003	0.0270185
ENSCHIG00000025018	SLC4A5	0.069	0.174444	1.3381	0.0168406
ENSCHIG00000025486	NT5DC3	9.47111	23.8901	1.33481	0.0130505
ENSCHIG00000025633	AKAP3	0.564778	1.42444	1.33464	4.70994e-05
ENSCHIG00000016039	EXTL2	0.226222	0.569556	1.3321	0.0366624
ENSCHIG00000009821	PCTP	1.47578	3.69811	1.32531	8.58889e-06
ENSCHIG00000021318	VIPR1	0.18	0.45	1.32193	0.0230054
ENSCHIG00000016998	ASF1B	1.614	4.00367	1.31068	0.00324893
ENSCHIG00000021911	SDS	1.22489	3.02467	1.30413	0.0201318
ENSCHIG00000021374	GINS3	0.505778	1.24822	1.3033	0.0120807
ENSCHIG00000008062	TICRR	0.0402222	0.0986667	1.29457	0.0272859
MSTRG.4809	--	0.469333	1.14822	1.29072	0.0372484
ENSCHIG00000008670	CARMIL3	0.0571111	0.139222	1.28555	0.0313616
ENSCHIG00000011608	H2BC4	0.700889	1.70322	1.28101	0.0263116
MSTRG.5806	--	0.635222	1.52978	1.26799	0.0167848
ENSCHIG00000019602	APH1B	0.570889	1.37267	1.2657	0.00201589
ENSCHIG00000023828	TNFRSF6B	1.21544	2.91578	1.2624	0.0056777
ENSCHIG00000007982	NTMT2	1.597	3.82533	1.26022	0.00102156
ENSCHIG00000021430	GPR156	0.0806667	0.192556	1.25523	0.0202701
ENSCHIG00000017946	ARL16	0.870778	2.06133	1.2432	0.00400455
ENSCHIG00000008709	COX7A2	6.77633	16.0039	1.23985	0.000859134
MSTRG.4847	Ces1d	1.86756	4.405	1.23799	0.0118387
ENSCHIG00000017104	SIGLEC1	0.173889	0.409778	1.23668	0.022421
ENSCHIG00000025758	MPV17L2	6.63	15.6181	1.23614	0.000102168
ENSCHIG00000017170	MCRIP2	12.6553	29.6933	1.23039	6.16359e-05
ENSCHIG00000008453	ELP6	1.55456	3.64278	1.22854	4.65628e-05
ENSCHIG00000021254	SCD	12.8751	30.1131	1.22581	3.90462e-06
ENSCHIG00000012424	COL11A1	0.197667	0.462	1.22482	0.00949154
MSTRG.5564	VSTM1	1.49911	3.50278	1.22439	0.0124454
MSTRG.14072	--	0.628333	1.46033	1.2167	0.00341932
ENSCHIG00000022927	ACOT11	1.03889	2.41356	1.21612	0.00474846
ENSCHIG00000010173	GPATCH11	0.412111	0.955444	1.21314	0.0481119
ENSCHIG00000016010	COX7A2	10.172	23.5437	1.21074	4.29287e-05
ENSCHIG00000015683	E2F1	0.575	1.32944	1.20919	0.0304719
ENSCHIG00000020633	F13A1	4.29478	9.89744	1.20447	0.000610179
ENSCHIG00000013789	FUOM	3.42856	7.84644	1.19444	0.000656024
ENSCHIG00000022769	NOS2	2.67067	6.10122	1.1919	0.0026654
ENSCHIG00000001103	PCDHB4	0.113667	0.259333	1.19	0.026348
ENSCHIG00000014252	IDH3A	29.764	67.8414	1.1886	1.33207e-05
MSTRG.6271	KRT9	0.778333	1.76489	1.18112	0.0153651
ENSCHIG00000011337	AKR1C1	1.10711	2.50211	1.17635	0.00769632
ENSCHIG00000024365	RASL11B	1.85644	4.18967	1.17429	0.00179086
ENSCHIG00000021406	SYT3	0.362889	0.816889	1.17061	0.0135633
ENSCHIG00000023732	DCLRE1B	0.520222	1.16567	1.16396	0.000483358
ENSCHIG00000020532	ALOX5AP	0.866444	1.94133	1.16387	0.0372774
ENSCHIG00000020375	STEAP3	6.69067	14.9806	1.16287	4.34849e-05
ENSCHIG00000013212	LSS	2.13089	4.77078	1.16277	0.00127132
ENSCHIG00000020027	GTF2IRD1	0.679778	1.51922	1.1602	0.0009994
ENSCHIG00000025722	NQO1	10.7974	24.0833	1.15735	5.29303e-06
MSTRG.241	--	0.728667	1.62333	1.15563	0.0185737
ENSCHIG00000026907	CD8A	0.455333	1.01411	1.15522	0.0405066
ENSCHIG00000024645	PCDH12	11.7602	26.1502	1.15291	0.000563359
ENSCHIG00000023950	DZANK1	1.35522	3.00256	1.14766	0.00627935
ENSCHIG00000025064	CLEC4G	0.0986667	0.218444	1.14663	0.0456812
ENSCHIG00000015544	EPHA3	0.0966667	0.213778	1.14502	0.0131896
MSTRG.5283	--	6.15222	13.6031	1.14476	0.000116876
ENSCHIG00000024875	PMEL	0.327333	0.722333	1.1419	0.00997958
ENSCHIG00000002832	MMP15	15.5032	34.1581	1.13966	0.000268955
ENSCHIG00000026163	DNAH17	0.0438889	0.0966667	1.13916	0.0205449
ENSCHIG00000015698	TRB	0.684556	1.50322	1.13482	0.0260201
ENSCHIG00000024400	SLC35F2	4.09722	8.962	1.12917	0.00711654
ENSCHIG00000017645	CNTN2	0.142333	0.311222	1.12867	0.0180346
ENSCHIG00000024407	NKL	0.753556	1.64722	1.12825	0.00793607
ENSCHIG00000012828	Higd1a	3.19544	6.98311	1.12785	0.0110303
ENSCHIG00000015772	C1QTNF6	4.93067	10.7046	1.11837	0.0213554
ENSCHIG00000000977	SLC2A10	0.630111	1.36011	1.11005	0.0191857
ENSCHIG00000008334	ACOT4	1.83944	3.96844	1.1093	0.00078432
ENSCHIG00000018422	FASN	12.9034	27.8269	1.10872	0.000133835
ENSCHIG00000018967	SAMD14	0.695778	1.49844	1.10677	0.044878
ENSCHIG00000025130	SQLE	1.30267	2.80522	1.10665	0.00250761
ENSCHIG00000011362	RTN4IP1	6.87444	14.7767	1.10401	0.000465639
ENSCHIG00000011459	OLFM1	3.54889	7.61433	1.10135	0.0064759
ENSCHIG00000021775	ST8SIA5	4.72178	10.0901	1.09554	3.97444e-05
ENSCHIG00000022381	SLC2A6	0.312444	0.667222	1.09457	0.0466254
ENSCHIG00000021525	CCNF	0.270333	0.576889	1.09355	0.0302364
ENSCHIG00000020192	PIGZ	2.44089	5.20711	1.09308	0.00149823
ENSCHIG00000009253	PIBF1	0.166444	0.352444	1.08236	0.0192841
ENSCHIG00000011190	PRCP	5.28744	11.1868	1.08115	0.000103592
ENSCHIG00000023829	ZDHHC24	0.797889	1.68756	1.08068	0.00952411
ENSCHIG00000015411	DEF6	0.376556	0.795	1.07809	0.00408955
ENSCHIG00000015553	FAM136A	3.86167	8.11756	1.07182	0.000382894
ENSCHIG00000019595	C6orf136	14.8784	31.2706	1.07158	1.9652e-05
ENSCHIG00000024098	CARNS1	18.1094	38.043	1.07089	0.000559192
ENSCHIG00000011967	GALNT14	0.104556	0.218333	1.06226	0.0152787
ENSCHIG00000021095	Nradd	0.794111	1.653	1.05767	0.0389467
MSTRG.7495	--	2.09433	4.351	1.05486	0.0207936
ENSCHIG00000011541	TDRD9	0.197333	0.408	1.04793	0.034788
ENSCHIG00000027131	ART5	0.454889	0.940444	1.04783	0.043712
ENSCHIG00000011607	IGFBP5	22.2678	46.0198	1.0473	0.000474381
ENSCHIG00000022287	KIT	0.883	1.81922	1.04284	8.44009e-05
ENSCHIG00000016004	ARSK	0.468778	0.964556	1.04096	0.00783251
ENSCHIG00000025577	DHCR24	16.4973	33.9243	1.04009	0.000770092
ENSCHIG00000013028	ZNF48	5.01667	10.3148	1.03991	0.000572
ENSCHIG00000011829	PKMYT1	1.37944	2.836	1.03977	0.00381023
ENSCHIG00000009730	P2RY2	6.12944	12.5988	1.03946	0.000217175
ENSCHIG00000012621	SLC16A3	77.4883	159.248	1.03923	0.0458134
ENSCHIG00000010257	PARM1	7.31967	15.0379	1.03875	0.00334643
ENSCHIG00000022127	RPH3A	0.547333	1.123	1.03687	0.00373436
ENSCHIG00000020784	ZG16B	3.75667	7.70589	1.03651	0.016135
ENSCHIG00000013571	RMND1	0.909778	1.86378	1.03464	0.0182031
ENSCHIG00000025183	TRMT9B	0.342	0.699222	1.03175	0.0380407
ENSCHIG00000019325	CPPED1	2.38722	4.88	1.03155	1.90307e-06
ENSCHIG00000012609	NCF4	1.35589	2.76967	1.03047	0.0108198
ENSCHIG00000021308	TRPT1	15.1818	30.9867	1.02931	9.92346e-06
ENSCHIG00000014377	KCNN1	2.476	5.04611	1.02716	0.0376178
ENSCHIG00000004152	CLUH	47.2866	96.3492	1.02684	0.00128519
ENSCHIG00000009582	TIGAR	8.95078	18.2026	1.02406	0.0380674
ENSCHIG00000024501	MICAL2	15.043	30.5606	1.02258	0.0046066
ENSCHIG00000002051	CISD3	9.60411	19.4952	1.0214	2.42902e-06
MSTRG.14342	--	0.764333	1.54867	1.01875	0.00263049
ENSCHIG00000015224	ESRRA	51.1233	103.544	1.01819	7.22276e-07
ENSCHIG00000005527	MTRES1	6.12689	12.3817	1.01498	6.63148e-05
ENSCHIG00000017879	COX18	1.05244	2.12678	1.01493	0.0039599
ENSCHIG00000011624	HOXD3	0.764444	1.54356	1.01377	0.00991959
ENSCHIG00000022398	SLC25A13	1.29967	2.62289	1.01302	0.00173568
ENSCHIG00000025307	WDFY4	0.187556	0.378222	1.01192	0.0223952
ENSCHIG00000011525	FAM217B	0.607222	1.22411	1.01144	0.0372928
ENSCHIG00000015653	FAM78B	0.843667	1.69756	1.00871	0.0221837
MSTRG.5761	CCL23	1.12622	2.26556	1.00837	0.0153883
ENSCHIG00000004272	PAQR8	1.43022	2.877	1.00833	0.0327766
ENSCHIG00000020454	QPRT	1.13322	2.273	1.00417	0.0177746
ENSCHIG00000025853	CYCS	87.8237	176.138	1.00402	0.000413869
ENSCHIG00000020403	CCN5	0.959333	1.92322	1.00342	0.0283049
ENSCHIG00000026675	MMACHC	23.8647	47.8312	1.00308	0.000984893
ENSCHIG00000000075	TYMS	1.80222	3.60944	1.002	0.0050636
MSTRG.9310	--	0.874222	1.74933	1.00073	0.0349196
ENSCHIG00000023042	SLC43A2	169.92	84.7708	-1.00322	0.000266124
ENSCHIG00000017295	PDE4D	21.359	10.65	-1.00399	1.35862e-05
ENSCHIG00000021552	ANKRD33B	11.6593	5.80644	-1.00576	7.54743e-06
ENSCHIG00000018365	SDC4	197.645	96.9484	-1.02762	0.0389099
ENSCHIG00000023052	RFX2	11.0629	5.42233	-1.02874	0.0163423
MSTRG.12468	--	2.22278	1.08678	-1.03231	0.0234903
ENSCHIG00000003341	ACTC1	459.881	224.269	-1.03603	0.000834116
ENSCHIG00000009873	GUCY2C	0.223	0.108444	-1.04009	0.0390526
ENSCHIG00000020858	SERPINE1	8.98244	4.32467	-1.05452	0.0196878
ENSCHIG00000016639	CEP78	0.308667	0.148444	-1.05613	0.0148201
ENSCHIG00000018191	FOXO1	42.9609	20.5739	-1.06221	0.00732856
ENSCHIG00000016585	MYO5B	0.260333	0.124667	-1.06228	0.00432555
ENSCHIG00000015381	FBXO32	124.962	59.3974	-1.07302	0.0192699
ENSCHIG00000025745	LAMC3	1.72289	0.816778	-1.07681	0.000587014
ENSCHIG00000022055	TAF4B	0.503778	0.236778	-1.08925	0.00541969
ENSCHIG00000014312	C22orf23	1.71044	0.795556	-1.10434	0.0356107
ENSCHIG00000010807	CTNNA3	0.631444	0.293333	-1.10611	0.0188176
ENSCHIG00000018110	FBXO48	0.680111	0.315333	-1.10889	0.0265944
MSTRG.8784	--	16.1697	7.44644	-1.11867	0.000123531
ENSCHIG00000001685	GVINP1	1.14078	0.525333	-1.11871	0.0057712
ENSCHIG00000015516	MGAT4A	0.826222	0.380111	-1.12011	0.000563297
MSTRG.2995	F52C9.6	1.171	0.538222	-1.12147	0.00424249
ENSCHIG00000014378	WNT5B	2.05378	0.936667	-1.13267	0.00104548
ENSCHIG00000022718	GRIN2C	0.147889	0.0673333	-1.13512	0.045782
ENSCHIG00000015593	PM20D2	3.79367	1.72667	-1.1356	0.036431
ENSCHIG00000024643	ZNF471	0.530889	0.239	-1.1514	0.000280811
ENSCHIG00000005408	RORC	20.6221	9.27622	-1.15258	0.000770367
ENSCHIG00000025644	UBXN10	0.655	0.293778	-1.15677	0.0321527
ENSCHIG00000013432	PDK4	332.932	148.188	-1.1678	0.0100764
ENSCHIG00000022084	STAT5A	111.275	49.0331	-1.1823	0.000192033
ENSCHIG00000015394	PPP4R4	1.50467	0.660667	-1.18745	0.000219347
ENSCHIG00000017128	ISG15	0.810333	0.351444	-1.20522	0.00817718
ENSCHIG00000022186	CAMTA1	0.935	0.404667	-1.20823	5.14763e-09
ENSCHIG00000000964	FOXD2	0.845444	0.364778	-1.21269	0.0172872
ENSCHIG00000013384	CFAP100	0.414444	0.177667	-1.22201	0.00354794
ENSCHIG00000024740	FBXO30	7.435	3.14467	-1.24143	2.24787e-06
ENSCHIG00000026600	PTGER2	0.0983333	0.041	-1.26206	0.0303856
ENSCHIG00000012676	IFI44	0.540222	0.225111	-1.26292	0.0312901
ENSCHIG00000014106	IL17D	0.961	0.395556	-1.28066	0.0362303
ENSCHIG00000018287	TNFRSF12A	31.713	13.0007	-1.28649	0.0175491
MSTRG.10824	--	16.1814	6.61644	-1.29021	8.75777e-05
ENSCHIG00000021462	ART3	77.8423	31.5966	-1.30079	8.50313e-07
MSTRG.14080	--	11.4001	4.54433	-1.32691	1.22331e-06
MSTRG.14079	Col23a1	6.03411	2.391	-1.33553	2.39371e-05
ENSCHIG00000025711	Erbb4	0.881778	0.349	-1.33719	0.0025545
ENSCHIG00000020394	PDE6B	0.131111	0.0518889	-1.33729	0.0394514
ENSCHIG00000008598	ZNF474	0.555778	0.219444	-1.34065	0.0246935
ENSCHIG00000017989	LRRC49	0.117222	0.0458889	-1.35303	0.0149673
ENSCHIG00000027084	IRF4	22.0017	8.45844	-1.37915	0.0045711
ENSCHIG00000006708	HSD17B7	0.378222	0.144778	-1.38539	0.0125486
ENSCHIG00000017008	EN2	0.102889	0.0391111	-1.39544	0.0443868
ENSCHIG00000010347	BBC3	1.30633	0.496	-1.39711	0.0191113
MSTRG.15111	--	1.26144	0.474667	-1.41009	0.0478055
ENSCHIG00000011334	ZBTB8A	0.559889	0.207111	-1.43474	0.00741975
ENSCHIG00000014464	RRAD	924.956	331.694	-1.47953	0.00272513
ENSCHIG00000019220	HBA2	1.51811	0.543222	-1.48266	0.0314865
ENSCHIG00000025802	G2E3	0.668889	0.235222	-1.50774	3.79375e-05
MSTRG.2999	--	1.972	0.692333	-1.51012	0.0405797
ENSCHIG00000024568	ATP1A4	0.113444	0.0382222	-1.5695	0.0460195
ENSCHIG00000024674	ADGRF1	0.339111	0.111222	-1.60831	0.0413321
ENSCHIG00000024171	NUDT15	1.86856	0.603333	-1.6309	0.000807255
ENSCHIG00000011779	MNS1	0.344667	0.107	-1.68759	0.0182512
MSTRG.8900	--	3.65033	1.10689	-1.72152	0.0126147
ENSCHIG00000018645	ANKRD1	151.94	44.1916	-1.78166	0.00312106
ENSCHIG00000019296	ARID5B	28.4814	8.07667	-1.81819	0.000732261
MSTRG.614	--	1.18678	0.322667	-1.87893	0.000133911
ENSCHIG00000016118	GRID1	0.479889	0.124667	-1.94462	0.0210132
MSTRG.1533	--	0.982333	0.247889	-1.98652	0.00235262
ENSCHIG00000003402	KLHDC8A	0.0531111	0.0133333	-1.99398	0.0328783
ENSCHIG00000021088	FAM180A	0.593111	0.148333	-1.99946	0.0284282
ENSCHIG00000012180	XIRP1	1112.37	276.559	-2.00797	0.000882547
ENSCHIG00000024598	C11orf42	0.193889	0.0452222	-2.10013	0.0347049
ENSCHIG00000013933	TBX19	0.144333	0.0333333	-2.11437	0.0295212
ENSCHIG00000012239	ADH4	0.611	0.140778	-2.11775	0.00126743
ENSCHIG00000012696	GNB3	0.386	0.0878889	-2.13485	0.00742413
ENSCHIG00000024999	BMP3	0.219111	0.0476667	-2.20061	0.0237439
ENSCHIG00000022824	IGHE	0.581111	0.122333	-2.248	0.0263895
ENSCHIG00000007439	VWA5B2	0.0613333	0.0125556	-2.28835	0.0468501
ENSCHIG00000018167	CAMKMT	1.00033	0.203778	-2.29541	0.00355376
ENSCHIG00000018764	CDH22	0.539778	0.100556	-2.42437	1.87433e-05
ENSCHIG00000022890	FOSL1	3.236	0.535667	-2.5948	0.00706294
ENSCHIG00000015838	RPL27A	0.784111	0.127667	-2.61868	0.01729
MSTRG.8244	EEF1A1	0.545	0.0703333	-2.95398	0.00304356
ENSCHIG00000013490	C7orf57	0.331667	0.0375556	-3.14264	0.00343245
ENSCHIG00000011335	GCGR	2.00689	0.226444	-3.14773	0.00155101
ENSCHIG00000013282	GSTA1	0.573444	0.0584444	-3.29452	0.0136499
MSTRG.10084	--	0.504778	0.0396667	-3.66965	0.0470091
ENSCHIG00000010930	ELF3	0.213556	0.0163333	-3.70872	0.000605084
MSTRG.8074	--	0.816889	0.0416667	-4.29317	0.00557219
ENSCHIG00000020355	FOXF2	0.0692222	0.001	-6.11316	0.0165069
